# Supplementary material for: Five-year survival and associated factors in women treated for cervical cancer at a reference hospital in the Brazilian Amazon
Source: PLoS One. 2017 Nov 16;12(11):e0187579. doi: 10.1371/journal.pone.0187579 (PMC5690614; doi:10.1371/journal.pone.0187579)
Supplement: S1 File — (XLSX) [file pone.0187579.s001.xlsx]

## Sheet: complete plan
YEAR	AGE	AGE CODIFY	PROVENANCE	PROVENANCE CODE	CIVIL STATUS	C.S.C	OCUPPATION	OCUP.CODE	HISTOPATHOLOGICAL REPORT	HISTOPATHOLOGICAL REPORT CODE	STAGING	STAGING CODE	METASTASIS	META CODE	COMORBIDITIES	COMORBITIES CODE	NUMBER OF CHILDREN	NUMBER OF CHILDREN CODE	SMOKING	SMOKING CODE	THERAPY	THERAPY CODE	SURGERY	CHEMOTHERAPY - QTX	NUMBER OS TIMES	RADIOTHERAPY - RTX	TIME RTX	BRACHITHERAPYN-BTX	TIME BTX	OUTCOME	OUTCOME COD	READMISSION	READ CODE	TIME OF SURVIVAL	SURVIVAL CODE	TIME OF SURVIVAL	TIME OF SURVIVAL 60 MONTHS
2005	63	3	Ananindeua	1	MARRIED	2	EMPLOYEE	1	EPIDERMOID CARCINOMA	1	IIB	2	NO	0	NO	1	0	1	NEVER	1	BTX;SURGERY;RTX	2	HYSTERECTOMY III	NOT DONE	NOT DONE	ADJUVANT;Teleterapia	30	ADJUVANT	4	DISCHARGED	0	NO	0	YES	1	87	60
2005	28	1	Belém	1	NOT MARRIED	1	EMPLOYEE	1	invasive adenocarcinoma	2	IIB	2	NO	0	NO	1	0	1	NEVER	1	SURGERY;RTX	2	HYSTERECTOMY III	NOT DONE	NOT DONE	ADJUVANT	25	NOT DONE	NOT DONE	DISCHARGED	0	NO	0	YES	1	103	60
2005	48	2	Belém	1	NOT MARRIED	1	HOUSE WIFE	2	SQUAMOUS CARCINOMA in situ	1	IB	1	NO	0	HAS	2	0	1	EX	2	SURGERY	1	HYSTERECTOMY III	NOT DONE	NOT DONE	NOT DONE	NOT DONE	NOT DONE	NOT DONE	DISCHARGED	0	>1	1	YES	1	62	60
2005	26	1	Belém	1	NOT MARRIED	1	HOUSE WIFE	2	Carcinoma in situ	1	NIC III	1	NO	0	HPV	2	0	1	NEVER	1	SURGERY	1	HYSTERECTOMY III	NOT DONE	NOT DONE	NOT DONE	NOT DONE	NOT DONE	NOT DONE	DISCHARGED	0	NO	0	YES	1	122	60
2005	61	3	Cametá	2	MARRIED	2	EMPLOYEE	1	EPIDERMOID CARCINOMA ceratinizante invasor	1	IB1	1	NO	0	HAS	2	0	1	NEVER	1	BTX;SURGERY;RTX	2	HYSTERECTOMY III	NOT DONE	NOT DONE	ADJUVANT	25	ADJUVANT	4	DISCHARGED	0	NO	0	YES	1	97	60
2005	50	2	Curuça	2	MARRIED	2	EMPLOYEE	1	carcinoma in situ	1	0	1	NO	0	DM;HAS	3	0	1	NO INFORMATION	1	SURGERY	1	HYSTERECTOMY III	NOT DONE	NOT DONE	NOT DONE	NOT DONE	NOT DONE	NOT DONE	DISCHARGED	0	NO	0	NO	0	114	60
2005	27	1	Igarapé-Miri	2	MARRIED	2	HOUSE WIFE	2	SQUAMOUS CARCINOMA in situ	1	NIC III	1	NO	0	HPV	2	0	1	NO INFORMATION	1	SURGERY	1	HYSTERECTOMY II	NOT DONE	NOT DONE	NOT DONE	NOT DONE	NOT DONE	NOT DONE	DISCHARGED	0	NO	0	YES	1	143	60
2005	71	3	Portel	2	WIDOWER	4	HOUSE WIFE	2	EPIDERMOID CARCINOMA	1	IIIB	2	YES	1	NO	1	0	1	EX	2	NOT DONE	3	NOT DONE	NOT DONE	NOT DONE	NOT DONE	NOT DONE	NOT DONE	NOT DONE	DEATH	1	NO	0	NO	0	0	0
2005	76	3	Santa Bárbara	1	MARRIED	2	HOUSE WIFE	2	Mullerian adenosarcoma	3	IA	1	NO	0	NO	1	0	1	NEVER	1	SURGERY	1	HYSTERECTOMY III	NOT DONE	NOT DONE	NOT DONE	NOT DONE	NOT DONE	NOT DONE	DISCHARGED	0	NO	0	YES	1	129	60
2006	67	3	Abaetetuba	2	MARRIED	2	HOUSE WIFE	2	EPIDERMOID CARCINOMA	1	IIB	2	NO	0	NO	1	0	1	EX	2	BTX;QTX;RTX	2	NOT DONE	Paliativa	NO INFORMATION	EXCLUSIVE	30	EXCLUSIVE	4	DISCHARGED	0	NO	0	YES	1	82	60
2006	52	3	Castanhal	1	MARRIED	2	HOUSE WIFE	2	Squamous cell carcinoma invasivo moderamente diferenciado	1	IB	1	NO	0	NO	1	0	1	EX	2	BTX;SURGERY;RTX	2	HYSTERECTOMY III	NOT DONE	NOT DONE	ADJUVANT	25	ADJUVANT	4	DISCHARGED	0	NO	0	YES	1	61	60
2006	42	2	Mãe do Rio	2	MARRIED	2	HOUSE WIFE	2	Adenocarcinoma	2	IV	2	YES	1	NO	1	0	1	NEVER	1	NOT DONE	3	NOT DONE	NOT DONE	NOT DONE	NOT DONE	NOT DONE	NOT DONE	NOT DONE	DEATH	1	NO	0	NO	0	0	0
2006	58	3	Marituba	1	NOT MARRIED	1	HOUSE WIFE	2	SQUAMOUS CARCINOMA micro-invasor	1	IA	1	NO	0	NO	1	0	1	SMOKING	2	SURGERY	1	HYSTERECTOMY II	NOT DONE	NOT DONE	NOT DONE	NOT DONE	NOT DONE	NOT DONE	DISCHARGED	0	NO	0	YES	1	65	60
2007	37	2	Abaetetuba	2	NOT MARRIED	1	EMPLOYEE	1	SQUAMOUS CARCINOMA invasivo ulcerated	1	IB2	1	NO	0	HPV	2	0	1	NEVER	1	SURGERY	1	HYSTERECTOMY III	NOT DONE	NOT DONE	NOT DONE	NOT DONE	NOT DONE	NOT DONE	DEATH	1	1	1	NO	0	14	14
2007	56	3	Belém	1	MARRIED	2	HOUSE WIFE	2	CERVICAL CARCINOMA	1	IB1	1	NO	0	HAS	2	0	1	EX	2	SURGERY	1	HYSTERECTOMY II	NOT DONE	NOT DONE	NOT DONE	NOT DONE	NOT DONE	NOT DONE	DISCHARGED	0	>1	1	YES	1	109	60
2007	30	1	Moju	2	NOT MARRIED	1	EMPLOYEE	1	Carcinoma in situ	1	NIC III	1	NO	0	NO	1	0	1	NEVER	1	SURGERY	1	HYSTERECTOMY III	NOT DONE	NOT DONE	NOT DONE	NOT DONE	NOT DONE	NOT DONE	DISCHARGED	0	NO	0	YES	1	85	60
2007	48	2	Santana-AP	2	MARRIED	2	HOUSE WIFE	2	SQUAMOUS CARCINOMA invasive	1	IIA	2	NO	0	NO	1	0	1	EX	2	BTX;SURGERY;RTX	2	HYSTERECTOMY III	NOT DONE	NOT DONE	ADJUVANT	25	ADJUVANT	4	DISCHARGED	0	NO	0	YES	1	60	60
2007	57	3	São Domingos do Capim	2	NOT MARRIED	1	EMPLOYEE	1	SQUAMOUS CARCINOMA invasive ulcerated	1	IB	1	NO	0	HAS	2	0	1	NEVER	1	BTX;SURGERY;RTX	2	HYSTERECTOMY III	NOT DONE	NOT DONE	ADJUVANT	25	ADJUVANT	4	DISCHARGED	0	NO	0	YES	1	78	60
2007	38	2	São João de Pirabas	2	WIDOWER	4	HOUSE WIFE	2	intraepithelial lesion III	1	NIC III	1	NO	0	NO	1	0	1	EX	2	SURGERY	1	HYSTERECTOMY III	NOT DONE	NOT DONE	NOT DONE	NOT DONE	NOT DONE	NOT DONE	DISCHARGED	0	NO	0	YES	1	88	60
2008	38	2	Belém	1	NOT MARRIED	1	EMPLOYEE	1	Adenocarcinoma moderated differentiated	2	IB2	1	NO	0	NO	1	0	1	NEVER	1	SURGERY;QTX;RTX	2	HYSTERECTOMY III	ADJUVANT	NO INFORMATION	ADJUVANT	25	NOT DONE	NOT DONE	DEATH	1	1	1	NO	0	29	29
2008	39	2	Macapá-AP	2	NOT MARRIED	1	EMPLOYEE	1	SQUAMOUS CARCINOMA invasive ulcerated	1	IB	1	NO	0	HPV	2	0	1	NEVER	1	BTX;SURGERY;RTX	2	HYSTERECTOMY II	NOT DONE	NOT DONE	ADJUVANT;Teleterapia	25	ADJUVANT	4	DISCHARGED	0	NO	0	YES	1	74	60
2008	49	2	Tucuruí	2	MARRIED	2	EMPLOYEE	1	neoplasm intraepithelial cervical II	1	NIC III	1	NO	0	NO	1	0	1	NEVER	1	SURGERY	1	HYSTERECTOMY I	NOT DONE	NOT DONE	NOT DONE	NOT DONE	NOT DONE	NOT DONE	DISCHARGED	0	NO	0	YES	1	69	60
2009	46	2	Ananindeua	1	NOT MARRIED	1	HOUSE WIFE	2	squamous cell carcinoma	1	IB	1	NO	0	NO	1	0	1	SMOKING	2	SURGERY	1	HYSTERECTOMY II	NOT DONE	NOT DONE	NOT DONE	NOT DONE	NOT DONE	NOT DONE	DISCHARGED	0	NO	0	YES	1	88	60
2009	47	2	Ponta de Pedras	2	NOT MARRIED	1	EMPLOYEE	1	Leiomyomi	3	NICIII	1	NO	0	NO	1	0	1	NEVER	1	SURGERY	1	HYSTERECTOMY I	NOT DONE	NOT DONE	NOT DONE	NOT DONE	NOT DONE	NOT DONE	DISCHARGED	0	NO	0	YES	1	86	60
2010	68	3	Acará	2	WIDOWER	4	EMPLOYEE	1	EPIDERMOID CARCINOMA invasive	1	IIIB	2	YES	1	NO	1	0	1	NEVER	1	BTX;QTX;RTX	2	NOT DONE	EXCLUSIVE	NO INFORMATION	EXCLUSIVE	30	EXCLUSIVE	4	DEATH	1	NO	0	NO	0	14	14
2010	24	1	Belém	1	NOT MARRIED	1	EMPLOYEE	1	EPIDERMOID CARCINOMA invasive	1	IIIB	2	NO	0	NO	1	0	1	NEVER	1	BTX;RTX	2	NOT DONE	NOT DONE	NOT DONE	EXCLUSIVE	33	EXCLUSIVE	4	DEATH	1	1	1	NO	0	8	8
2005	49	2	Maracacume-MA	2	DIVORCED	3	HOUSE WIFE	2	SQUAMOUS CARCINOMA	1	IB	1	NO	0	HAS	2	1	2	SMOKING	2	SURGERY	1	HYSTERECTOMY II	NOT DONE	NOT DONE	NOT DONE	NOT DONE	NOT DONE	NOT DONE	DISCHARGED	0	NO	0	YES	1	78	60
2006	31	2	Ananindeua	1	MARRIED	2	HOUSE WIFE	2	SQUAMOUS CARCINOMA	1	NIC III	1	NO	0	HPV	2	1	2	NEVER	1	SURGERY	1	HYSTERECTOMY II	NOT DONE	NOT DONE	NOT DONE	NOT DONE	NOT DONE	NOT DONE	DISCHARGED	0	NO	0	YES	1	90	60
2006	31	2	Ananindeua	1	NOT MARRIED	1	HOUSE WIFE	2	EPIDERMOID CARCINOMA	1	IIIB	2	NO	0	NO	1	1	2	NEVER	1	BTX;RTX	2	NOT DONE	NOT DONE	NOT DONE	EXCLUSIVE	30	EXCLUSIVE	4	DEATH	1	1	1	NO	0	16	16
2006	49	2	Belém	1	NOT MARRIED	1	EMPLOYEE	1	high degree intraepithelial lesion	1	NIC III	1	NO	0	NO	1	1	2	NEVER	1	SURGERY	1	HYSTERECTOMY II	NOT DONE	NOT DONE	NOT DONE	NOT DONE	NOT DONE	NOT DONE	DISCHARGED	0	NO	0	YES	1	114	60
2006	79	3	Tomé-Açu	2	MARRIED	2	HOUSE WIFE	2	EPIDERMOID CARCINOMA Invasor	1	0	1	NO	0	NO	1	1	2	EX	2	BTX;SURGERY;RTX	2	HYSTERECTOMY II	NOT DONE	NOT DONE	ADJUVANT	22	ADJUVANT	4	DISCHARGED	0	NO	0	YES	1	95	60
2007	57	3	Algodoal	2	NOT MARRIED	1	EMPLOYEE	1	invasive squamous carcinoma	1	IIIB	2	NO	0	NO	1	1	2	EX	2	BTX;QTX;RTX	2	NOT DONE	EXCLUSIVE	NO INFORMATION	EXCLUSIVE	30	EXCLUSIVE	4	DEATH	1	NO	0	NO	0	8	8
2007	56	3	Belém	1	NOT MARRIED	1	HOUSE WIFE	2	EPIDERMOID CARCINOMA	1	IB1	1	NO	0	NO	1	1	2	NEVER	1	BTX;SURGERY;RTX	2	HYSTERECTOMY II	NOT DONE	NOT DONE	ADJUVANT	25	ADJUVANT	4	DISCHARGED	0	NO	0	YES	1	110	60
2007	33	2	Belém	1	NOT MARRIED	1	HOUSE WIFE	2	carcinoma de celulas escamosas invasive	1	IA2	1	NO	0	NO	1	1	2	NEVER	1	SURGERY	1	HYSTERECTOMY III	NOT DONE	NOT DONE	NOT DONE	NOT DONE	NOT DONE	NOT DONE	DISCHARGED	0	1	1	YES	1	104	60
2007	28	1	Igarapé-Miri	2	MARRIED	2	HOUSE WIFE	2	SQUAMOUS CARCINOMA de alto grau	1	NIC III	1	NO	0	NO	1	1	2	NEVER	1	SURGERY	1	HYSTERECTOMY III	NOT DONE	NOT DONE	NOT DONE	NOT DONE	NOT DONE	NOT DONE	DISCHARGED	0	NO	0	YES	1	93	60
2008	28	1	Belém	1	NOT MARRIED	1	EMPLOYEE	1	SQUAMOUS CARCINOMA "in situ"	1	NIC III	1	NO	0	NO	1	1	2	NEVER	1	SURGERY	1	HYSTERECTOMY III	NOT DONE	NOT DONE	NOT DONE	NOT DONE	NOT DONE	NOT DONE	DISCHARGED	0	NO	0	YES	1	100	60
2008	67	3	Belém	1	NOT MARRIED	1	RETIRED	3	Adenocarcinoma	2	III	2	YES	1	NO	1	1	2	EX	2	SURGERY;QTX;RTX	2	HYSTERECTOMY III	ADJUVANT	NO INFORMATION	ADJUVANT	25	NOT DONE	NOT DONE	DEATH	1	1	1	YES	1	62	60
2008	56	3	Marituba	1	NOT MARRIED	1	EMPLOYEE	1	SQUAMOUS CARCINOMA	1	IA	1	NO	0	NO	1	1	2	EX	2	SURGERY	1	HYSTERECTOMY III	NOT DONE	NOT DONE	NOT DONE	NOT DONE	NOT DONE	NOT DONE	DISCHARGED	0	NO	0	YES	1	74	60
2008	64	3	Soure	2	NOT MARRIED	1	HOUSE WIFE	2	invasive squamous carcinoma	1	I A	1	NO	0	NO	1	1	2	SMOKING	2	SURGERY	1	HYSTERECTOMY I	NOT DONE	NOT DONE	NOT DONE	NOT DONE	NOT DONE	NOT DONE	DISCHARGED	0	NO	0	YES	1	79	60
2009	61	3	Ananindeua	1	MARRIED	2	HOUSE WIFE	2	Adenocarcinoma	2	IIIA	2	YES	1	Cardiopatia	2	1	2	EX	2	BTX;SURGERY;RTX	2	HYSTERECTOMY III	NOT DONE	NOT DONE	ADJUVANT	25	ADJUVANT	4	DEATH	1	1	1	NO	0	14	14
2009	58	3	Belém	1	MARRIED	2	HOUSE WIFE	2	EPIDERMOID CARCINOMA invasive	1	IIIB	2	YES	1	NO	1	1	2	EX	2	RTX	1	NOT DONE	NOT DONE	NOT DONE	EXCLUSIVE	4	NOT DONE	NOT DONE	DEATH	1	NO	0	NO	0	1	1
2009	35	2	Belém	1	NOT MARRIED	1	EMPLOYEE	1	EPIDERMOID CARCINOMA	1	IB2	1	NO	0	HPV	2	1	2	EX	2	SURGERY	1	HYSTERECTOMY III	NOT DONE	NOT DONE	NOT DONE	NOT DONE	NOT DONE	NOT DONE	DEATH	1	>1	1	NO	0	40	40
2009	44	2	Castanhal	1	NOT MARRIED	1	HOUSE WIFE	2	EPIDERMOID CARCINOMA invasive	1	IB	1	NO	0	HPV	2	1	2	EX	2	QTX;RTX	2	NOT DONE	EXCLUSIVE	NO INFORMATION	EXCLUSIVE	30	NOT DONE	NOT DONE	DEATH	1	NO	0	NO	0	10	10
2010	30	1	Irituia	2	NOT MARRIED	1	EMPLOYEE	1	EPIDERMOID CARCINOMA	1	IIIB	2	NO	0	NO	1	1	2	SMOKING	2	BTX;QTX;RTX	2	NOT DONE	EXCLUSIVE	NO INFORMATION	EXCLUSIVE	33	EXCLUSIVE	4	DEATH	1	NO	0	NO	0	14	14
2005	50	2	Ananindeua	1	NOT MARRIED	1	HOUSE WIFE	2	EPIDERMOID CARCINOMA grau II	1	IB	1	NO	0	NO	1	2	3	EX	2	BTX;SURGERY;RTX	2	HYSTERECTOMY III	NOT DONE	NOT DONE	ADJUVANT	26	ADJUVANT	4	DEATH	1	>1	1	NO	0	33	33
2005	43	2	Ananindeua	1	NOT MARRIED	1	HOUSE WIFE	2	SQUAMOUS CARCINOMA in situ	1	0	1	NO	0	NO	1	2	3	NEVER	1	SURGERY	1	HYSTERECTOMY III	NOT DONE	NOT DONE	NOT DONE	NOT DONE	NOT DONE	NOT DONE	DISCHARGED	0	NO	0	YES	1	80	60
2005	26	1	Belém	1	NOT MARRIED	1	HOUSE WIFE	2	carcinoma mal diferenciado	1	IIIB	2	YES	1	NO	1	2	3	SMOKING	2	SURGERY	1	HYSTERECTOMY II	NOT DONE	NOT DONE	NOT DONE	NOT DONE	NOT DONE	NOT DONE	DEATH	1	NO	0	NO	0	1	1
2005	51	3	Belém	1	MARRIED	2	HOUSE WIFE	2	carcinoma de células escamosas	1	IIIB	2	NO	0	NO	1	2	3	EX	2	NOT DONE	3	NOT DONE	NOT DONE	NOT DONE	NOT DONE	NOT DONE	NOT DONE	NOT DONE	DEATH	1	NO	0	NO	0	1	1
2005	47	2	Belém	1	NOT MARRIED	1	HOUSE WIFE	2	EPIDERMOID CARCINOMA invasor	1	IIB	2	NO	0	HAS	2	2	3	EX	2	SURGERY;RTX	2	HYSTERECTOMY III	NOT DONE	NOT DONE	ADJUVANT	25	NOT DONE	NOT DONE	DEATH	1	1	1	NO	0	33	33
2005	49	2	Irituia	2	MARRIED	2	HOUSE WIFE	2	EPIDERMOID CARCINOMA invasivo	1	IIB	2	NO	0	NO	1	2	3	NO INFORMATION	1	BTX;QTX;RTX	2		EXCLUSIVE	NO INFORMATION	EXCLUSIVE	30	EXCLUSIVE	4	DISCHARGED	0	NO	0	YES	1	136	60
2006	34	2	Abaetetuba	2	MARRIED	2	HOUSE WIFE	2	SQUAMOUS CARCINOMA in situ	1	NIC III	1	NO	0	HPV	2	2	3	EX	2	SURGERY	1	HYSTERECTOMY III	NOT DONE	NOT DONE	NOT DONE	NOT DONE	NOT DONE	NOT DONE	DISCHARGED	0	NO	0	YES	1	62	60
2006	57	3	Abaetetuba	2	NOT MARRIED	1	HOUSE WIFE	2	Carcinoma de células escamosas	1	NIC III	1	NO	0	HAS;HPV	3	2	3	EX	2	SURGERY	1	HYSTERECTOMY II	NOT DONE	NOT DONE	NOT DONE	NOT DONE	NOT DONE	NOT DONE	DISCHARGED	0	1	1	YES	1	69	60
2006	43	2	Ananindeua	1	NOT MARRIED	1	HOUSE WIFE	2	Carcinoma de células escamosas invasor	1	IA	1	NO	0	NO	1	2	3	SMOKING	2	SURGERY	1	HYSTERECTOMY III	NOT DONE	NOT DONE	NOT DONE	NOT DONE	NOT DONE	NOT DONE	DISCHARGED	0	NO	0	YES	1	61	60
2006	80	3	Belém	1	WIDOWER	4	HOUSE WIFE	2	Carcinoma sólido invasivo pouco diferenciado	1	IIIB	2	YES	1	NO	1	2	3	SMOKING	2	RTX	1	NOT DONE	NOT DONE	NOT DONE	Paliativa	25	NOT DONE	NOT DONE	DEATH	1	NO	0	NO	0	1	1
2006	31	2	Bonito	2	NOT MARRIED	1	HOUSE WIFE	2	EPIDERMOID CARCINOMA	1	IB1	1	NO	0	NO	1	2	3	EX	2	SURGERY	1	HYSTERECTOMY II	NOT DONE	NOT DONE	NOT DONE	NOT DONE	NOT DONE	NOT DONE	DISCHARGED	0	NO	0	YES	1	112	60
2006	61	3	Bragança	2	MARRIED	2	EMPLOYEE	1	EPIDERMOID CARCINOMA in situ	1	NIC III	1	NO	0	NO	1	2	3	NEVER	1	SURGERY	1	HYSTERECTOMY II	NOT DONE	NOT DONE	NOT DONE	NOT DONE	NOT DONE	NOT DONE	DISCHARGED	0	NO	0	YES	1	125	60
2006	25	1	Mãe do Rio	2	MARRIED	2	HOUSE WIFE	2	Lesão intraepitelial escamosa de alto grau	1	NICIII	1	NO	0	HPV	2	2	3	EX	2	SURGERY	1	HYSTERECTOMY III	NOT DONE	NOT DONE	NOT DONE	NOT DONE	NOT DONE	NOT DONE	DISCHARGED	0	NO	0	YES	1	118	60
2006	42	2	São Caetano de Odivelas	2	MARRIED	2	EMPLOYEE	1	EPIDERMOID CARCINOMA	1	IIIB	2	NO	0	NO	1	2	3	EX	2	BTX;RTX	2	NOT DONE	NOT DONE	NOT DONE	EXCLUSIVE	30	EXCLUSIVE	4	DEATH	1	1	1	NO	0	9	9
2007	37	2	Belém	1	MARRIED	2	EMPLOYEE	1	Carcinoma espinocelular	1	III	2	YES	1	NO	1	2	3	EX	2	RTX	1	NOT DONE	NOT DONE	NOT DONE	Paliativa	8	NOT DONE	NOT DONE	DEATH	1	NO	0	NO	0	3	3
2007	59	3	Belém	1	MARRIED	2	HOUSE WIFE	2	Lesão intraepitelial escamosa de alto grau	1	NIC III	1	NO	0	NO	1	2	3	SMOKING	2	SURGERY	1	HYSTERECTOMY III	NOT DONE	NOT DONE	NOT DONE	NOT DONE	NOT DONE	NOT DONE	DISCHARGED	0	NO	0	YES	1	91	60
2007	37	2	Belém	1	NOT MARRIED	1	HOUSE WIFE	2	Carcinoma de células escamosas	1	IB	1	NO	0	NO	1	2	3	NEVER	1	SURGERY	1	HYSTERECTOMY II	ADJUVANT	NO INFORMATION	ADJUVANT	25	ADJUVANT	4	DISCHARGED	0	NO	0	YES	1	107	60
2007	45	2	Breves	2	NOT MARRIED	1	HOUSE WIFE	2	Lesão intraepitelial escamosa de alto grau	1	NIC III	1	NO	0	NO	1	2	3	SMOKING	2	SURGERY	1	HYSTERECTOMY II	NOT DONE	NOT DONE	NOT DONE	NOT DONE	NOT DONE	NOT DONE	DISCHARGED	0	NO	0	YES	1	69	60
2007	30	1	Castanhal	1	NOT MARRIED	1	EMPLOYEE	1	Lesão intraepitelial escamosa de alto grau	1	NIC III	1	NO	0	HPV	2	2	3	NEVER	1	SURGERY	1	HYSTERECTOMY I	NOT DONE	NOT DONE	NOT DONE	NOT DONE	NOT DONE	NOT DONE	DISCHARGED	0	NO	0	YES	1	105	60
2007	46	2	Colares	2	DIVORCED	3	EMPLOYEE	1	Neoplasia maligna indiferenciada	1	IIIB	2	NO	0	TVP	2	2	3	SMOKING	2	RTX	1	NOT DONE	NOT DONE	NOT DONE	Paliativa	30	NOT DONE	NOT DONE	DEATH	1	1	1	NO	0	9	9
2007	58	3	Marituba	1	NOT MARRIED	1	HOUSE WIFE	2	SQUAMOUS CARCINOMA in situ	1	NICIII	1	NO	0	NO	1	2	3	NEVER	1	SURGERY	1	HYSTERECTOMY I	NOT DONE	NOT DONE	NOT DONE	NOT DONE	NOT DONE	NOT DONE	DISCHARGED	0	NO	0	YES	1	88	60
2007	33	2	Tailândia	2	MARRIED	2	HOUSE WIFE	2	Carcinoma in situ de células escamosas	1	NIC III	1	NO	0	HAS;HPV	3	2	3	EX	2	SURGERY	1	HYSTERECTOMY II	NOT DONE	NOT DONE	NOT DONE	NOT DONE	NOT DONE	NOT DONE	DISCHARGED	0	1	1	YES	1	61	60
2008	61	3	DISCHARGED mira	2	MARRIED	2	HOUSE WIFE	2	Carcinoma de células escamosas	1	NICIII	1	NO	0	Cardiopatia;HAS	3	2	3	NEVER	1	SURGERY	1	HYSTERECTOMY III	NOT DONE	NOT DONE	NOT DONE	NOT DONE	NOT DONE	NOT DONE	DISCHARGED	0	NO	0	YES	1	65	60
2008	50	2	Ananindeua	1	MARRIED	2	EMPLOYEE	1	EPIDERMOID CARCINOMA invasivo	1	IA1	1	NO	0	NO	1	2	3	NEVER	1	SURGERY	1	HYSTERECTOMY III	NOT DONE	NOT DONE	NOT DONE	NOT DONE	NOT DONE	NOT DONE	DISCHARGED	0	NO	0	YES	1	61	60
2008	34	2	Belém	1	NOT MARRIED	1	HOUSE WIFE	2	carcinoma de células escamosas invasor	1	IB	1	NO	0	NO	1	2	3	NEVER	1	SURGERY	1	HYSTERECTOMY III	NOT DONE	NOT DONE	NOT DONE	NOT DONE	NOT DONE	NOT DONE	DISCHARGED	0	NO	0	YES	1	92	60
2008	41	2	Belém	1	MARRIED	2	HOUSE WIFE	2	Adenocarcinoma bem diferenciado	2	IB2	1	NO	0	NO	1	2	3	EX	2	BTX;SURGERY;RTX	2	HYSTERECTOMY III	NOT DONE	NOT DONE	ADJUVANT	28	ADJUVANT	4	DISCHARGED	0	NO	0	YES	1	88	60
2008	38	2	Castanhal	1	MARRIED	2	HOUSE WIFE	2	EPIDERMOID CARCINOMA in situ	1	IB	1	NO	0	HPV	2	2	3	EX	2	BTX;SURGERY;RTX	2	HYSTERECTOMY III	NOT DONE	NOT DONE	ADJUVANT	25	ADJUVANT	4	DISCHARGED	0	1	1	YES	1	92	60
2008	31	2	Pacajá	2	MARRIED	2	EMPLOYEE	1	Carcinoma de células escamosas NO ceratinizante	1	IB	1	YES	1	NO	1	2	3	NEVER	1	SURGERY;QTX;RTX	2	HYSTERECTOMY III	ADJUVANT	NO INFORMATION	ADJUVANT	25	NOT DONE	NOT DONE	DISCHARGED	0	>1	1	YES	1	89	60
2008	72	3	Portel	2	MARRIED	2	HOUSE WIFE	2	SQUAMOUS CARCINOMA in situ	1	IA1	1	NO	0	NO	1	2	3	NEVER	1	SURGERY	1	HYSTERECTOMY III	NOT DONE	NOT DONE	NOT DONE	NOT DONE	NOT DONE	NOT DONE	DISCHARGED	0	NO	0	YES	1	88	60
2008	23	1	Redenção	2	MARRIED	2	HOUSE WIFE	2	EPIDERMOID CARCINOMA moderadamente diferenciado	1	Ib2	1	NO	0	NO	1	2	3	NEVER	1	BTX;SURGERY;RTX	2	HYSTERECTOMY III	NOT DONE	NOT DONE	ADJUVANT	25	ADJUVANT	4	DISCHARGED	0	>1	1	YES	1	96	60
2008	31	2	Santa Maria do Pará	2	MARRIED	2	HOUSE WIFE	2	EPIDERMOID CARCINOMA grau 2	1	III A	2	NO	0	NO	1	2	3	EX	2	BTX;SURGERY;QTX;RTX	2	HYSTERECTOMY II	ADJUVANT	NO INFORMATION	ADJUVANT	25	ADJUVANT	4	DISCHARGED	0	NO	0	YES	1	92	60
2008	41	2	São Sebastião de Boa Vista	2	NOT MARRIED	1	EMPLOYEE	1	Lesão intraepitelial escamosa de alto grau	1	NICIII	1	NO	0	NO	1	2	3	EX	2	SURGERY	1	HYSTERECTOMY II	NOT DONE	NOT DONE	NOT DONE	NOT DONE	NOT DONE	NOT DONE	DISCHARGED	0	1	1	YES	1	96	60
2009	55	3	Abaetetuba	2	MARRIED	2	EMPLOYEE	1	Carcinoma de células escamosas invasor	1	IA	1	NO	0	HAS	2	2	3	EX	2	SURGERY	1	HYSTERECTOMY II	NOT DONE	NOT DONE	NOT DONE	NOT DONE	NOT DONE	NOT DONE	DISCHARGED	0	NO	0	YES	1	82	60
2009	44	2	Augusto Correa	2	MARRIED	2	EMPLOYEE	1	Lesão intraepitelial de alto grau	1	NICIII	1	NO	0	NO	1	2	3	SMOKING	2	SURGERY	1	HYSTERECTOMY II	NOT DONE	NOT DONE	NOT DONE	NOT DONE	NOT DONE	NOT DONE	DISCHARGED	0	NO	0	YES	1	76	60
2009	51	3	Belém	1	MARRIED	2	EMPLOYEE	1	Carcinoma adenoescamoso grave	1	IB	1	NO	0	HAS	2	2	3	NEVER	1	BTX;SURGERY;RTX	2	HYSTERECTOMY II	NOT DONE	NOT DONE	ADJUVANT	25	ADJUVANT	4	DISCHARGED	0	NO	0	YES	1	79	60
2009	59	3	Marituba	1	WIDOWER	4	HOUSE WIFE	2	Lesão intraepitelial escamosa de alto grau	1	NICIII	1	NO	0	NO	1	2	3	NEVER	1	SURGERY	1	HYSTERECTOMY III	NOT DONE	NOT DONE	NOT DONE	NOT DONE	NOT DONE	NOT DONE	DISCHARGED	0	NO	0	YES	1	84	60
2009	29	1	Parauapebas	2	NOT MARRIED	1	HOUSE WIFE	2	Carcinoma pouco diferenciado	1	IB	1	YES	1	HPV	2	2	3	NEVER	1	SURGERY;QTX;RTX	2	HYSTERECTOMY II	ADJUVANT	NO INFORMATION	ADJUVANT	25	NOT DONE	NOT DONE	DISCHARGED	0	1	1	YES	1	65	60
2009	38	2	Vigia	2	NOT MARRIED	1	HOUSE WIFE	2	Adenocarcinoma ulcerado	2	IIIB	2	YES	1	NO	1	2	3	EX	2	RTX	1	NOT DONE	NOT DONE	NOT DONE	EXCLUSIVE	30	NOT DONE	NOT DONE	DISCHARGED	0	NO	0	YES	1	89	60
2010	46	2	Belém	1	NOT MARRIED	1	EMPLOYEE	1	EPIDERMOID CARCINOMA pouco diferenciado invasor	1	IIIB	2	YES	1	HPV	2	2	3	EX	2	RTX	1	NOT DONE	NOT DONE	NOT DONE	EXCLUSIVE	33	NOT DONE	NOT DONE	DEATH	1	NO	0	NO	0	3	3
2010	47	2	Belém	1	NOT MARRIED	1	HOUSE WIFE	2	Carcinoma de células escamosas invasor	1	IIIB	2	YES	1	HPV	2	2	3	EX	2	QTX;RTX	2	NOT DONE	EXCLUSIVE	NO INFORMATION	EXCLUSIVE	30	NOT DONE	NOT DONE	DEATH	1	NO	0	NO	0	21	21
2010	65	3	Belém	1	MARRIED	2	HOUSE WIFE	2	Carcinoma in situ	1	NICIII	1	NO	0	HPV	2	2	3	NEVER	1	SURGERY	1	HYSTERECTOMY II	NOT DONE	NOT DONE	NOT DONE	NOT DONE	NOT DONE	NOT DONE	DISCHARGED	0	NO	0	YES	1	61	60
2010	42	2	Belém	1	NOT MARRIED	1	RETIRED	3	Carcinoma adenoescamoso diferenciado	1	IB1	1	YES	1	NO	1	2	3	EX	2	BTX;SURGERY;QTX;RTX	2	HYSTERECTOMY III	ADJUVANT	NO INFORMATION	ADJUVANT	25	ADJUVANT	4	DISCHARGED	0	NO	0	YES	1	62	60
2010	40	2	Castanhal	1	NOT MARRIED	1	EMPLOYEE	1	Lesão intraepitelial escamosa de alto grau	1	NICIII	1	NO	0	NO	1	2	3	NEVER	1	BTX;SURGERY	2	HYSTERECTOMY III	NOT DONE	NOT DONE	NOT DONE	NOT DONE	ADJUVANT	4	DISCHARGED	0	NO	0	YES	1	64	60
2010	28	1	Igarapé-Açu	2	NOT MARRIED	1	EMPLOYEE	1	SQUAMOUS CARCINOMA ulcerado invasor	1	IIIB	2	YES	1	NO	1	2	3	NEVER	1	BTX;QTX;RTX	2	NOT DONE	EXCLUSIVE	NO INFORMATION	EXCLUSIVE	30	EXCLUSIVE	4	DEATH	1	NO	0	NO	0	12	12
2010	29	1	Pacajá	2	NOT MARRIED	1	HOUSE WIFE	2	Carcinoma de células escamosas	1	IB1	1	NO	0	NO	1	2	3	NEVER	1	BTX;SURGERY;RTX	2	HYSTERECTOMY I	NOT DONE	NOT DONE	ADJUVANT	25	ADJUVANT	4	DEATH	1	1	1	NO	0	10	10
2010	30	1	Ponta de Pedras	2	MARRIED	2	EMPLOYEE	1	Carcinoma de células escamosas	1	IIB	2	NO	0	NO	1	2	3	EX	2	QTX;RTX	2	NOT DONE	EXCLUSIVE	NO INFORMATION	EXCLUSIVE	30	NOT DONE	NOT DONE	DEATH	1	NO	0	NO	0	9	9
2005	34	2	Belém	1	MARRIED	2	HOUSE WIFE	2	EPIDERMOID CARCINOMA grau III	1	IB	1	NO	0	Pneumopatia	2	3	3	EX	2	BTX;SURGERY;RTX	2	HYSTERECTOMY III	NOT DONE	NOT DONE	ADJUVANT	25	ADJUVANT	4	DISCHARGED	0	NO	0	YES	1	112	60
2005	52	3	Capanema	2	NOT MARRIED	1	HOUSE WIFE	2	EPIDERMOID CARCINOMA invasor	1	IIIB	2	YES	1	NO	1	3	3	EX	2	BTX;RTX	2	NOT DONE	NOT DONE	NOT DONE	EXCLUSIVE	30	EXCLUSIVE	4	DEATH	1	1	1	NO	0	11	11
2005	43	2	Castanhal	1	MARRIED	2	HOUSE WIFE	2	EPIDERMOID CARCINOMA micro invasor	1	IA	1	NO	0	NO	1	3	3	NEVER	1	SURGERY	1	HYSTERECTOMY III	NOT DONE	NOT DONE	NOT DONE	NOT DONE	NOT DONE	NOT DONE	DISCHARGED	0	NO	0	YES	1	131	60
2005	30	1	Dom Eliseu	2	MARRIED	2	HOUSE WIFE	2	EPIDERMOID CARCINOMA ceratinizante invasor	1	IB	1	NO	0	NO	1	3	3	EX	2	BTX;SURGERY;RTX	2	HYSTERECTOMY III	NOT DONE	NOT DONE	ADJUVANT	25	ADJUVANT	4	DEATH	1	NO	0	YES	1	121	60
2005	33	2	Marituba	1	NOT MARRIED	1	HOUSE WIFE	2	SQUAMOUS CARCINOMA in situ	1	0	1	NO	0	NO	1	3	3	EX	2	SURGERY	1	HYSTERECTOMY II	NOT DONE	NOT DONE	NOT DONE	NOT DONE	NOT DONE	NOT DONE	DISCHARGED	0	NO	0	YES	1	119	60
2005	34	2	Paragominas	2	NOT MARRIED	1	EMPLOYEE	1	EPIDERMOID CARCINOMA moderadamente diferenciado	1	IIB	2	NO	0	NO	1	3	3	EX	2	SURGERY;RTX	2	HYSTERECTOMY III	NOT DONE	NOT DONE	ADJUVANT	40	NOT DONE	NOT DONE	DEATH	1	1	1	NO	0	12	12
2005	33	2	Santa Maria do Pará	2	NOT MARRIED	1	HOUSE WIFE	2	EPIDERMOID CARCINOMA	1	IB	1	NO	0	NO	1	3	3	SMOKING	2	BTX;SURGERY;RTX	2	HYSTERECTOMY III	NOT DONE	NOT DONE	ADJUVANT	25	ADJUVANT	4	DEATH	1	1	1	NO	0	15	15
2005	49	2	Tucuruí	2	NOT MARRIED	1	EMPLOYEE	1	EPIDERMOID CARCINOMA	1	IB1	1	NO	0	HPV	2	3	3	SMOKING	2	BTX;SURGERY;RTX	2	HYSTERECTOMY III	NOT DONE	NOT DONE	ADJUVANT;Teleterapia	4	ADJUVANT	4	DISCHARGED	0	1	1	YES	1	140	60
2006	53	3	Belém	1	NOT MARRIED	1	EMPLOYEE	1	EPIDERMOID CARCINOMA	1	IIIB	2	YES	1	NO	1	3	3	NEVER	1	NOT DONE	3	NOT DONE	NOT DONE	NOT DONE	NOT DONE	NOT DONE	NOT DONE	NOT DONE	DEATH	1	NO	0	NO	0	0	0
2006	56	3	Belém	1	WIDOWER	4	HOUSE WIFE	2	Adenocarcinoma seroso papilifero nodal metastático	2	3B	1	YES	1	DM;HAS	3	3	3	NEVER	1	SURGERY;RTX	2	HYSTERECTOMY III	NOT DONE	NOT DONE	ADJUVANT	20	NOT DONE	NOT DONE	DEATH	1	1	1	NO	0	4	4
2006	65	3	Belém	1	NOT MARRIED	1	HOUSE WIFE	2	Carcinoma de células escamosas	1	IB	1	NO	0	HAS;HPV	3	3	3	EX	2	BTX;SURGERY;RTX	2	HYSTERECTOMY III	NOT DONE	NOT DONE	ADJUVANT	25	ADJUVANT	4	DISCHARGED	0	NO	0	YES	1	85	60
2006	68	3	Belém	1	MARRIED	2	HOUSE WIFE	2	Lesão intra-epitelial escamosa de alto grau	1	NIC III	1	NO	0	NO	1	3	3	EX	2	SURGERY	1	HYSTERECTOMY II	NOT DONE	NOT DONE	NOT DONE	NOT DONE	NOT DONE	NOT DONE	DISCHARGED	0	NO	0	YES	1	103	60
2006	29	1	Belém	1	MARRIED	2	EMPLOYEE	1	SQUAMOUS CARCINOMA in situ	1	IB	1	NO	0	NO	1	3	3	NEVER	1	SURGERY	1	HYSTERECTOMY III	NOT DONE	NOT DONE	NOT DONE	NOT DONE	NOT DONE	NOT DONE	DISCHARGED	0	NO	0	YES	1	117	60
2006	46	2	Castanhal	1	NOT MARRIED	1	HOUSE WIFE	2	Lesão intraepitelial escamosa de alto grau	1	NIC III	1	NO	0	HPV	2	3	3	EX	2	SURGERY	1	HYSTERECTOMY III	NOT DONE	NOT DONE	NOT DONE	NOT DONE	NOT DONE	NOT DONE	DISCHARGED	0	NO	0	YES	1	61	60
2006	24	1	Castanhal	1	NOT MARRIED	1	HOUSE WIFE	2	SQUAMOUS CARCINOMA in situ	1	NICIII	1	NO	0	HPV	2	3	3	EX	2	SURGERY	1	HYSTERECTOMY II	NOT DONE	NOT DONE	NOT DONE	NOT DONE	NOT DONE	NOT DONE	DISCHARGED	0	NO	0	YES	1	89	60
2006	43	2	Marabá	2	MARRIED	2	HOUSE WIFE	2	Squamous cell carcinoma	1	IB	1	NO	0	NO	1	3	3	EX	2	BTX;SURGERY;RTX	2	HYSTERECTOMY III	NOT DONE	NOT DONE	ADJUVANT	25	ADJUVANT	4	DISCHARGED	0	NO	0	YES	1	60	60
2006	32	2	Portel	2	NOT MARRIED	1	HOUSE WIFE	2	Carcinoma de células escamosas	1	1B	1	NO	0	NO	1	3	3	EX	2	BTX;SURGERY;RTX	2	HYSTERECTOMY III	NOT DONE	NOT DONE	ADJUVANT	25	ADJUVANT	4	DISCHARGED	0	NO	0	YES	1	114	60
2006	42	2	Santa Luzia	2	WIDOWER	4	HOUSE WIFE	2	Carcinoma indiferenciado	1	IB	1	NO	0	NO	1	3	3	SMOKING	2	BTX;RTX	2	NOT DONE	NOT DONE	NOT DONE	EXCLUSIVE	25	EXCLUSIVE	4	DISCHARGED	0	NO	0	YES	1	114	60
2007	46	2	Belém	1	NOT MARRIED	1	HOUSE WIFE	2	EPIDERMOID CARCINOMA bem diferenciado micro invasor	1	IIB	2	NO	0	NO	1	3	3	EX	2	BTX;RTX	2	NOT DONE	NOT DONE	NOT DONE	EXCLUSIVE;Paliativa	30	Paliativa	4	DEATH	1	1	1	NO	0	51	51
2007	39	2	Belém	1	NOT MARRIED	1	HOUSE WIFE	2	SQUAMOUS CARCINOMA invasivo	1	IB2	1	NO	0	NO	1	3	3	SMOKING	2	BTX;SURGERY;RTX	2	HYSTERECTOMY III	NOT DONE	NOT DONE	ADJUVANT	25	ADJUVANT	4	DISCHARGED	0	NO	0	YES	1	65	60
2007	36	2	Belém	1	MARRIED	2	EMPLOYEE	1	Lesão intraepitelial cervical escamosa de alto grau	1	NIC III	1	NO	0	NO	1	3	3	NEVER	1	SURGERY	1	HYSTERECTOMY II	NOT DONE	NOT DONE	NOT DONE	NOT DONE	NOT DONE	NOT DONE	DISCHARGED	0	1	1	YES	1	80	60
2007	47	2	Belém	1	MARRIED	2	HOUSE WIFE	2	Carcinoma in situ	1	NIC III	1	NO	0	DM	2	3	3	NEVER	1	SURGERY	1	HYSTERECTOMY II	NOT DONE	NOT DONE	NOT DONE	NOT DONE	NOT DONE	NOT DONE	DISCHARGED	0	NO	0	YES	1	97	60
2007	57	3	Belém	1	NOT MARRIED	1	EMPLOYEE	1	SQUAMOUS CARCINOMA invasor	1	IA1	1	NO	0	HPV	2	3	3	EX	2	SURGERY	1	HYSTERECTOMY II	NOT DONE	NOT DONE	NOT DONE	NOT DONE	NOT DONE	NOT DONE	DISCHARGED	0	NO	0	YES	1	110	60
2007	53	3	Benevides	1	NOT MARRIED	1	HOUSE WIFE	2	Carcinoma de células escamosas micro invasor	1	IA	1	NO	0	NO	1	3	3	NEVER	1	SURGERY	1	HYSTERECTOMY III	NOT DONE	NOT DONE	NOT DONE	NOT DONE	NOT DONE	NOT DONE	DISCHARGED	0	1	1	YES	1	96	60
2007	32	2	Bragança	2	NOT MARRIED	1	EMPLOYEE	1	SQUAMOUS CARCINOMA in situ	1	NIC III	1	NO	0	NO	1	3	3	NEVER	1	SURGERY	1	HYSTERECTOMY I	NOT DONE	NOT DONE	NOT DONE	NOT DONE	NOT DONE	NOT DONE	DISCHARGED	0	1	1	YES	1	106	60
2007	36	2	Igarapé-Miri	2	MARRIED	2	HOUSE WIFE	2	SQUAMOUS CARCINOMA microinvasor	1	IB	1	NO	0	NO	1	3	3	NEVER	1	BTX;SURGERY;RTX	2	HYSTERECTOMY III	NOT DONE	NOT DONE	ADJUVANT	25	ADJUVANT	4	DISCHARGED	0	NO	0	YES	1	98	60
2007	58	3	Santa Izabel	1	NOT MARRIED	1	HOUSE WIFE	2	Lesão intraepitelial escamosa de alto grau	1	NIC III	1	NO	0	HPV	2	3	3	NEVER	1	SURGERY	1	HYSTERECTOMY II	NOT DONE	NOT DONE	NOT DONE	NOT DONE	NOT DONE	NOT DONE	DISCHARGED	0	NO	0	YES	1	83	60
2007	50	2	Tucuruí	2	MARRIED	2	HOUSE WIFE	2	Carcinoma in situ	1	NIC III	1	NO	0	NO	1	3	3	NEVER	1	SURGERY	1	HYSTERECTOMY II	NOT DONE	NOT DONE	NOT DONE	NOT DONE	NOT DONE	NOT DONE	DISCHARGED	0	NO	0	YES	1	65	60
2008	72	3	Capitão Poço	2	WIDOWER	4	HOUSE WIFE	2	SQUAMOUS CARCINOMA invasivo	1	IIIA	2	YES	1	NO	1	3	3	NEVER	1	SURGERY;RTX	2	HYSTERECTOMY III	NOT DONE	NOT DONE	ADJUVANT	30	NOT DONE	NOT DONE	DISCHARGED	0	NO	0	YES	1	85	60
2008	37	2	Curuça	2	MARRIED	2	EMPLOYEE	1	EPIDERMOID CARCINOMA moderadamente diferenciado	1	IB1	1	NO	0	NO	1	3	3	NEVER	1	SURGERY;RTX	2	HYSTERECTOMY III	NOT DONE	NOT DONE	ADJUVANT	25	NOT DONE	NOT DONE	DISCHARGED	0	NO	0	YES	1	101	60
2008	38	2	Pacajá	2	WIDOWER	4	HOUSE WIFE	2	EPIDERMOID CARCINOMA moderadamente diferenciado	1	III A	2	NO	0	NO	1	3	3	EX	2	RTX	1	NOT DONE	NOT DONE	NOT DONE	EXCLUSIVE	23	NOT DONE	NOT DONE	DEATH	1	NO	0	NO	0	1	1
2009	27	1	Belém	1	NOT MARRIED	1	HOUSE WIFE	2	EPIDERMOID CARCINOMA invasivo	1	IVA	2	YES	1	HAS;HPV;Pneumopatia	3	3	3	NEVER	1	QTX;RTX	2	NOT DONE	EXCLUSIVE	NO INFORMATION	EXCLUSIVE	34	NOT DONE	NOT DONE	DEATH	1	NO	0	NO	0	8	8
2009	47	2	Belém	1	NOT MARRIED	1	HOUSE WIFE	2	EPIDERMOID CARCINOMA	1	IIIB	2	YES	1	HPV	2	3	3	EX	2	RTX	1	NOT DONE	NOT DONE	NOT DONE	EXCLUSIVE	30	NOT DONE	NOT DONE	DEATH	1	>1	1	NO	0	16	16
2009	57	3	Belém	1	MARRIED	2	EMPLOYEE	1	Lesão intraepitelial escamosa	1	NICIII	1	NO	0	HAS;HPV	3	3	3	NEVER	1	SURGERY	1	HYSTERECTOMY III	NOT DONE	NOT DONE	NOT DONE	NOT DONE	NOT DONE	NOT DONE	DISCHARGED	0	NO	0	YES	1	65	60
2009	32	2	Belém	1	NOT MARRIED	1	EMPLOYEE	1	SQUAMOUS CARCINOMA invasivo	1	IB2	1	NO	0	HPV	2	3	3	NEVER	1	SURGERY	1	HYSTERECTOMY III	NOT DONE	NOT DONE	NOT DONE	NOT DONE	NOT DONE	NOT DONE	DISCHARGED	0	NO	0	YES	1	69	60
2009	30	1	Dom Eliseu	2	NOT MARRIED	1	HOUSE WIFE	2	Carcinoma "in situ" de células escamosas	1	0	1	NO	0	HPV	2	3	3	SMOKING	2	SURGERY	1	HYSTERECTOMY II	NOT DONE	NOT DONE	NOT DONE	NOT DONE	NOT DONE	NOT DONE	DISCHARGED	0	NO	0	YES	1	83	60
2009	47	2	Maracanã	2	MARRIED	2	HOUSE WIFE	2	EPIDERMOID CARCINOMA moderadamente diferenciado	1	IB	1	NO	0	NO	1	3	3	NEVER	1	SURGERY	1	NOT DONE	NOT DONE	NOT DONE	NOT DONE	NOT DONE	NOT DONE	NOT DONE	DISCHARGED	0	NO	0	YES	1	60	60
2009	36	2	São Domingos do Capim	2	NOT MARRIED	1	HOUSE WIFE	2	EPIDERMOID CARCINOMA invasivo	1	IIIB	2	YES	1	NO	1	3	3	NEVER	1	NOT DONE	3	NOT DONE	NOT DONE	NOT DONE	NOT DONE	NOT DONE	NOT DONE	NOT DONE	DEATH	1	NO	0	NO	0	1	1
2009	56	3	São Miguel do Guamá	2	NOT MARRIED	1	EMPLOYEE	1	EPIDERMOID CARCINOMA moderadamente diferenciado	1	IIIB	2	YES	1	NO	1	3	3	EX	2	SURGERY;RTX	2	HYSTERECTOMY III	NOT DONE	NOT DONE	ADJUVANT	25	NOT DONE	NOT DONE	DEATH	1	1	1	NO	0	28	28
2010	40	2	DISCHARGED mira	2	MARRIED	2	HOUSE WIFE	2	Carcinoma espinocelular invasivo	1	IIIB	2	YES	1	NO	1	3	3	NEVER	1	QTX;RTX	2	NOT DONE	EXCLUSIVE	NO INFORMATION	EXCLUSIVE	40	NOT DONE	NOT DONE	DEATH	1	1	1	NO	0	4	4
2010	28	1	Ananindeua	1	NOT MARRIED	1	EMPLOYEE	1	EPIDERMOID CARCINOMA	1	IIIB	2	YES	1	NO	1	3	3	NEVER	1	BTX;QTX;RTX	2	NOT DONE	EXCLUSIVE	NOT DONE	EXCLUSIVE	30	EXCLUSIVE	4	DEATH	1	NO	0	NO	0	15	15
2010	69	3	Belém	1	WIDOWER	4	HOUSE WIFE	2	Carcinoma in situ	1	NICIII	1	NO	0	DM;HAS;HPV	3	3	3	EX	2	NOT DONE	3	NOT DONE	NOT DONE	NOT DONE	NOT DONE	NOT DONE	NOT DONE	NOT DONE	DEATH	1	NO	0	NO	0	0	0
2010	54	3	Belém	1	NOT MARRIED	1	HOUSE WIFE	2	EPIDERMOID CARCINOMA invasivo	1	IIB	2	NO	0	HPV	2	3	3	EX	2	BTX;QTX;RTX	2	NOT DONE	EXCLUSIVE	NO INFORMATION	EXCLUSIVE	30	EXCLUSIVE	4	DEATH	1	NO	0	NO	0	15	15
2010	43	2	Belém	1	MARRIED	2	HOUSE WIFE	2	Adenocarcinoma indiferenciado	2	IIIB	2	NO	0	NO	1	3	3	NEVER	1	BTX;QTX;RTX	2	NOT DONE	EXCLUSIVE	NO INFORMATION	EXCLUSIVE	33	EXCLUSIVE	4	DEATH	1	1	1	NO	0	21	21
2010	48	2	Belém	1	MARRIED	2	EMPLOYEE	1	Lesão intraepitelial de alto grau	1	NICIII	1	NO	0	NO	1	3	3	NEVER	1	SURGERY	1	HYSTERECTOMY III	NOT DONE	NOT DONE	NOT DONE	NOT DONE	NOT DONE	NOT DONE	DISCHARGED	0	NO	0	NO	0	60	60
2010	75	3	Belém	1	MARRIED	2	HOUSE WIFE	2	Adenocarcinoma pouco diferenciado	2	IIB	2	NO	0	DM;HAS	3	3	3	NEVER	1	BTX;SURGERY;QTX;RTX	2	HYSTERECTOMY III	ADJUVANT	NO INFORMATION	ADJUVANT	25	ADJUVANT	4	DISCHARGED	0	NO	0	YES	1	71	60
2010	35	2	Mãe do Rio	2	NOT MARRIED	1	EMPLOYEE	1	Adenocarcinoma de endocervice	2	IIB	2	NO	0	HAS	2	3	3	NEVER	1	RTX	1	NOT DONE	NOT DONE	NOT DONE	Paliativa	10	NOT DONE	NOT DONE	DEATH	1	1	1	NO	0	2	2
2010	49	2	Muana	2	MARRIED	2	HOUSE WIFE	2	Adenocarcinoma pouco diferenciado	2	IIIB	2	NO	0	NO	1	3	3	NEVER	1	BTX;RTX	2	NOT DONE	NOT DONE	NOT DONE	EXCLUSIVE	30	EXCLUSIVE	4	DEATH	1	NO	0	NO	0	16	16
2010	31	2	Santa Luzia	2	NOT MARRIED	1	HOUSE WIFE	2	Carcinoma de células escamosas in situ	1	0	1	NO	0	HPV	2	3	3	NEVER	1	SURGERY	1	HYSTERECTOMY II	NOT DONE	NOT DONE	NOT DONE	NOT DONE	NOT DONE	NOT DONE	DISCHARGED	0	NO	0	YES	1	61	60
2005	44	2	DISCHARGED mira	2	NOT MARRIED	1	HOUSE WIFE	2	EPIDERMOID CARCINOMA	1	IB	1	NO	0	DM;HAS	3	4	3	NEVER	1	BTX;SURGERY;RTX	2	HYSTERECTOMY III	NOT DONE	NOT DONE	ADJUVANT	25	ADJUVANT	4	DISCHARGED	0	>1	1	YES	1	62	60
2005	42	2	Ananindeua	1	MARRIED	2	HOUSE WIFE	2	SQUAMOUS CARCINOMA in situ	1	IB	1	NO	0	NO	1	4	3	NEVER	1	SURGERY	1	HYSTERECTOMY III	NOT DONE	NOT DONE	NOT DONE	NOT DONE	NOT DONE	NOT DONE	DISCHARGED	0	NO	0	YES	1	93	60
2005	50	2	Barcarena	2	MARRIED	2	EMPLOYEE	1	SQUAMOUS CARCINOMA micro invasor	1	IA	1	NO	0	NO	1	4	3	NEVER	1	SURGERY	1	HYSTERECTOMY III	NOT DONE	NOT DONE	NOT DONE	NOT DONE	NOT DONE	NOT DONE	DISCHARGED	0	NO	0	YES	1	50	50
2005	40	2	Belém	1	MARRIED	2	HOUSE WIFE	2	SQUAMOUS CARCINOMA in situ	1	0	1	NO	0	NO	1	4	3	EX	2	SURGERY	1	HYSTERECTOMY III	NOT DONE	NOT DONE	NOT DONE	NOT DONE	NOT DONE	NOT DONE	DISCHARGED	0	NO	0	YES	1	119	60
2005	43	2	Belém	1	MARRIED	2	EMPLOYEE	1	SQUAMOUS CARCINOMA in situ	1	NIC III	1	NO	0	HPV	2	4	3	NEVER	1	SURGERY	1	HYSTERECTOMY III	NOT DONE	NOT DONE	NOT DONE	NOT DONE	NOT DONE	NOT DONE	DISCHARGED	0	NO	0	YES	1	100	60
2005	30	1	Belém	1	NOT MARRIED	1	HOUSE WIFE	2	Carcinoma in situ de células escamosas	1	II	2	NO	0	HPV	2	4	3	NEVER	1	SURGERY	1	HYSTERECTOMY III	NOT DONE	NOT DONE	NOT DONE	NOT DONE	NOT DONE	NOT DONE	DISCHARGED	0	1	1	YES	1	133	60
2005	64	3	Castanhal	1	NOT MARRIED	1	HOUSE WIFE	2	carcinoma uterino	1	IIIB	2	YES	1	DM;HAS	3	4	3	NEVER	1	RTX	1	NOT DONE	NOT DONE	NOT DONE	EXCLUSIVE;Teleterapia	4	NOT DONE	NOT DONE	DISCHARGED	0	NO	0	YES	1	112	60
2005	41	2	Jacundá	2	MARRIED	2	HOUSE WIFE	2	EPIDERMOID CARCINOMA ceratinizante invasor	1	IIB	2	NO	0	NO	1	4	3	EX	2	BTX;SURGERY;RTX	2	HYSTERECTOMY III	NOT DONE	NOT DONE	ADJUVANT	24	ADJUVANT	4	DISCHARGED	0	NO	0	YES	1	82	60
2006	63	3	Belém	1	WIDOWER	4	HOUSE WIFE	2	SQUAMOUS CARCINOMA in situ	1	0	1	NO	0	NO	1	4	3	NEVER	1	SURGERY	1	HYSTERECTOMY II	NOT DONE	NOT DONE	NOT DONE	NOT DONE	NOT DONE	NOT DONE	DISCHARGED	0	NO	0	YES	1	66	60
2006	43	2	Igarapé-Miri	2	NOT MARRIED	1	EMPLOYEE	1	Lesão intraepitelial escamosa de alto grau	1	NIC III	1	NO	0	HPV	2	4	3	SMOKING	2	SURGERY	1	HYSTERECTOMY II	NOT DONE	NOT DONE	NOT DONE	NOT DONE	NOT DONE	NOT DONE	DISCHARGED	0	NO	0	YES	1	113	60
2006	53	3	Igarapé-Miri	2	MARRIED	2	HOUSE WIFE	2	SQUAMOUS CARCINOMA in situ	1	0	1	NO	0	NO	1	4	3	NEVER	1	SURGERY	1	HYSTERECTOMY II	NOT DONE	NOT DONE	NOT DONE	NOT DONE	NOT DONE	NOT DONE	DISCHARGED	0	NO	0	YES	1	123	60
2006	34	2	Marituba	1	NOT MARRIED	1	EMPLOYEE	1	SQUAMOUS CARCINOMA in situ	1	IB1	1	NO	0	NO	1	4	3	EX	2	BTX;SURGERY;RTX	2	HYSTERECTOMY III	NOT DONE	NOT DONE	ADJUVANT;Teleterapia	25	ADJUVANT	4	DISCHARGED	0	NO	0	YES	1	72	60
2006	49	2	Marituba	1	NOT MARRIED	1	EMPLOYEE	1	Invasive adenocarcinoma	2	IB1	1	NO	0	HPV	2	4	3	EX	2	BTX;SURGERY;RTX	2	HYSTERECTOMY III	NOT DONE	NOT DONE	ADJUVANT	25	ADJUVANT	4	DISCHARGED	0	1	1	YES	1	108	60
2007	40	2	Ananindeua	1	NOT MARRIED	1	HOUSE WIFE	2	EPIDERMOID CARCINOMA ceratinizante invasor	1	IB	1	NO	0	NO	1	4	3	SMOKING	2	BTX;SURGERY;RTX	2	HYSTERECTOMY III	NOT DONE	NOT DONE	ADJUVANT	25	ADJUVANT	4	DISCHARGED	0	NO	0	YES	1	103	60
2007	32	2	Augusto Correa	2	MARRIED	2	EMPLOYEE	1	SQUAMOUS CARCINOMA invasivo	1	IB1	1	NO	0	NO	1	4	3	NEVER	1	BTX;SURGERY;RTX	2	HYSTERECTOMY III	NOT DONE	NOT DONE	ADJUVANT	25	ADJUVANT	4	DISCHARGED	0	1	1	YES	1	73	60
2007	37	2	Barcarena	2	MARRIED	2	HOUSE WIFE	2	SQUAMOUS CARCINOMA invasor	1	IIB	2	NO	0	HPV	2	4	3	NEVER	1	BTX;RTX	2	NOT DONE	NOT DONE	NOT DONE	EXCLUSIVE	30	EXCLUSIVE	4	DISCHARGED	0	NO	0	YES	1	102	60
2007	35	2	Belém	1	MARRIED	2	EMPLOYEE	1	EPIDERMOID CARCINOMA moderamente diferenciado	1	IB	1	NO	0	TVP	2	4	3	SMOKING	2	SURGERY;RTX	2	HYSTERECTOMY III	NOT DONE	NOT DONE	ADJUVANT	25	NOT DONE	NOT DONE	DISCHARGED	0	NO	0	YES	1	101	60
2007	39	2	Breves	2	NOT MARRIED	1	EMPLOYEE	1	Carcinoma in situ	1	NIC III	1	NO	0	NO	1	4	3	NEVER	1	SURGERY	1	HYSTERECTOMY II	NOT DONE	NOT DONE	NOT DONE	NOT DONE	NOT DONE	NOT DONE	DISCHARGED	0	NO	0	YES	1	112	60
2007	54	3	Capanema	2	MARRIED	2	HOUSE WIFE	2	SQUAMOUS CARCINOMA in situ	1	NIC III	1	NO	0	NO	1	4	3	NEVER	1	SURGERY	1	HYSTERECTOMY II	NOT DONE	NOT DONE	NOT DONE	NOT DONE	NOT DONE	NOT DONE	DISCHARGED	0	1	1	YES	1	102	60
2007	49	2	Capitão Poço	2	WIDOWER	4	HOUSE WIFE	2	EPIDERMOID CARCINOMA invasor pouco diferenciado	1	IIB	2	NO	0	NO	1	4	3	NEVER	1	BTX;RTX	2	NOT DONE	NOT DONE	NOT DONE	EXCLUSIVE	30	EXCLUSIVE	4	DISCHARGED	0	NO	0	YES	1	98	60
2007	53	3	Castanhal	1	NOT MARRIED	1	HOUSE WIFE	2	Carcinoma de células escamosas invasor	1	IA	1	NO	0	NO	1	4	3	EX	2	BTX;SURGERY	2	HYSTERECTOMY III	NOT DONE	NOT DONE	NOT DONE	NOT DONE	ADJUVANT	4	DISCHARGED	0	NO	0	YES	1	62	60
2007	35	2	Irituia	2	MARRIED	2	EMPLOYEE	1	Carcinoma de células escamosas	1	IB1	1	NO	0	NO	1	4	3	NEVER	1	BTX;SURGERY	2	HYSTERECTOMY III	NOT DONE	NOT DONE	NOT DONE	NOT DONE	ADJUVANT	4	DISCHARGED	0	NO	0	YES	1	64	60
2007	48	2	Marabá	2	NOT MARRIED	1	HOUSE WIFE	2	Adenocarcinoma invasor	2	IB1	1	YES	1	NO	1	4	3	NEVER	1	BTX;SURGERY;RTX	2	HYSTERECTOMY III	NOT DONE	NOT DONE	ADJUVANT	25	ADJUVANT	4	DISCHARGED	0	1	1	YES	1	70	60
2007	41	2	Moju	2	MARRIED	2	HOUSE WIFE	2	SQUAMOUS CARCINOMA invasivo	1	IB1	1	NO	0	NO	1	4	3	EX	2	SURGERY	1	HYSTERECTOMY III	NOT DONE	NOT DONE	NOT DONE	NOT DONE	NOT DONE	NOT DONE	DISCHARGED	0	NO	0	YES	1	81	60
2007	38	2	Santa Luzia	2	NOT MARRIED	1	HOUSE WIFE	2	EPIDERMOID CARCINOMA	1	NIC III	1	NO	0	NO	1	4	3	EX	2	SURGERY	1	HYSTERECTOMY III	NOT DONE	NOT DONE	NOT DONE	NOT DONE	NOT DONE	NOT DONE	DISCHARGED	0	NO	0	YES	1	67	60
2008	21	1	Igarapé-Miri	2	MARRIED	2	EMPLOYEE	1	carcinoma in situ de células escamosas	1	0	1	NO	0	NO	1	4	3	EX	2	NOT DONE	3	HYSTERECTOMY II	NOT DONE	NOT DONE	NOT DONE	NOT DONE	NOT DONE	NOT DONE	DISCHARGED	0	NO	0	YES	1	81	60
2009	45	2	Belém	1	NOT MARRIED	1	HOUSE WIFE	2	EPIDERMOID CARCINOMA	1	IVA	2	YES	1	NO	1	4	3	NEVER	1	NOT DONE	3	NOT DONE	NOT DONE	NOT DONE	NOT DONE	NOT DONE	NOT DONE	NOT DONE	DEATH	1	NO	0	NO	0	0	0
2009	47	2	Belém	1	NOT MARRIED	1	HOUSE WIFE	2	EPIDERMOID CARCINOMA ceratinizante	1	IIB	2	NO	0	HAS;HPV	3	4	3	SMOKING	2	RTX	1	NOT DONE	NOT DONE	NOT DONE	EXCLUSIVE	40	NOT DONE	NOT DONE	DEATH	1	>1	1	NO	0	11	11
2009	43	2	Belém	1	NOT MARRIED	1	EMPLOYEE	1	Carcinoma de células escamosas in situ	1	IA	1	NO	0	NO	1	4	3	EX	2	SURGERY	1	HYSTERECTOMY III	NOT DONE	NOT DONE	NOT DONE	NOT DONE	NOT DONE	NOT DONE	DISCHARGED	0	1	1	YES	1	74	60
2009	49	2	Belém	1	NOT MARRIED	1	HOUSE WIFE	2	Neoplasia maligna intraepitelial	1	NICIII	1	NO	0	NO	1	4	3	NEVER	1	SURGERY	1	HYSTERECTOMY III	NOT DONE	NOT DONE	NOT DONE	NOT DONE	NOT DONE	NOT DONE	DISCHARGED	0	NO	0	YES	1	84	60
2009	73	3	Belém	1	WIDOWER	4	RETIRED	3	Carcinoma in situ de células escamosas	1	NICIII	1	NO	0	HPV	2	4	3	SMOKING	2	SURGERY	1	HYSTERECTOMY II	NOT DONE	NOT DONE	NOT DONE	NOT DONE	NOT DONE	NOT DONE	DISCHARGED	0	NO	0	YES	1	85	60
2009	44	2	Peixe-Boi	2	NOT MARRIED	1	EMPLOYEE	1	Lesão intraepitelial escamosa de alto grau	1	NICIII	1	NO	0	HPV	2	4	3	EX	2	SURGERY	1	HYSTERECTOMY I	NOT DONE	NOT DONE	NOT DONE	NOT DONE	NOT DONE	NOT DONE	DISCHARGED	0	NO	0	YES	1	87	60
2009	43	2	Tomé-Açu	2	NOT MARRIED	1	HOUSE WIFE	2	SQUAMOUS CARCINOMA invasivo	1	IB1	1	YES	1	NO	1	4	3	EX	2	BTX;SURGERY;RTX	2	HYSTERECTOMY III	NOT DONE	NOT DONE	ADJUVANT	25	ADJUVANT	4	DISCHARGED	0	NO	0	YES	1	60	60
2010	38	2	Barcarena	2	NOT MARRIED	1	HOUSE WIFE	2	EPIDERMOID CARCINOMA moderadamente diferenciado	1	IIB	2	NO	0	NO	1	4	3	EX	2	QTX;RTX	2	NOT DONE	EXCLUSIVE	NO INFORMATION	EXCLUSIVE	25	NOT DONE	NOT DONE	DEATH	1	NO	0	NO	0	6	6
2010	61	3	Belém	1	NOT MARRIED	1	HOUSE WIFE	2	EPIDERMOID CARCINOMA moderadamente diferenciado invasor	1	IIB	2	NO	0	HPV	2	4	3	EX	2	BTX;RTX	2	NOT DONE	NOT DONE	NOT DONE	EXCLUSIVE	25	EXCLUSIVE	4	DEATH	1	NO	0	NO	0	20	20
2010	28	1	Irituia	2	NOT MARRIED	1	EMPLOYEE	1	EPIDERMOID CARCINOMA bem diferenciado	1	IIB	2	NO	0	HAS	2	4	3	SMOKING	2	QTX;RTX	2	NOT DONE	EXCLUSIVE	NO INFORMATION	EXCLUSIVE	33	NOT DONE	NOT DONE	DEATH	1	NO	0	NO	0	6	6
2010	44	2	Soure	2	MARRIED	2	HOUSE WIFE	2	Carcinoma espinocelular invasivo	1	IIB	2	NO	0	HAS	2	4	3	NEVER	1	QTX;RTX	2	NOT DONE	EXCLUSIVE	NO INFORMATION	EXCLUSIVE	38	NOT DONE	NOT DONE	DEATH	1	NO	0	NO	0	6	6
2010	32	2	Tucuruí	2	NOT MARRIED	1	HOUSE WIFE	2	SQUAMOUS CARCINOMA microinvasor in situ	1	0	1	NO	0	NO	1	4	3	NEVER	1	BTX;SURGERY;RTX	2	HYSTERECTOMY II	NOT DONE	NOT DONE	ADJUVANT	25	ADJUVANT	4	DISCHARGED	0	NO	0	YES	1	61	60
2005	35	2	Abaetetuba	2	MARRIED	2	HOUSE WIFE	2	Carcinoma microinvasor do colo uterino	1	IIB	2	NO	0	HPV	2	5	3	NEVER	1	SURGERY	1	HYSTERECTOMY II	NOT DONE	NOT DONE	NOT DONE	NOT DONE	NOT DONE	NOT DONE	DISCHARGED	0	NO	0	YES	1	104	60
2005	89	3	Belém	1	MARRIED	2	HOUSE WIFE	2	SQUAMOUS CARCINOMA invasor	1	NIC III	1	NO	0	NO	1	5	3	NEVER	1	BTX;SURGERY	2	HYSTERECTOMY II	NOT DONE	NOT DONE	NOT DONE	NOT DONE	ADJUVANT	4	DISCHARGED	0	NO	0	YES	1	108	60
2005	36	2	Belém	1	MARRIED	2	HOUSE WIFE	2	carcinoma de células escamosas microinvasor	1	IA	1	NO	0	NO	1	5	3	NEVER	1	SURGERY	1	HYSTERECTOMY II	NOT DONE	NOT DONE	NOT DONE	NOT DONE	NOT DONE	NOT DONE	DISCHARGED	0	1	1	YES	1	117	60
2005	27	1	Belém	1	MARRIED	2	HOUSE WIFE	2	EPIDERMOID CARCINOMA	1	IIB	2	NO	0	NO	1	5	3	NEVER	1	BTX;SURGERY;RTX	2	HYSTERECTOMY III	NOT DONE	NOT DONE	ADJUVANT	25	ADJUVANT	4	DISCHARGED	0	NO	0	YES	1	132	60
2005	56	3	Belém	1	MARRIED	2	EMPLOYEE	1	carcinoma in situ de células escamosas	1	NIC III	1	NO	0	NO	1	5	3	NEVER	1	SURGERY	1	HYSTERECTOMY II	NOT DONE	NOT DONE	NOT DONE	NOT DONE	NOT DONE	NOT DONE	DISCHARGED	0	NO	0	YES	1	146	60
2005	26	1	Magalhães Barata	2	NOT MARRIED	1	HOUSE WIFE	2	CERVICAL CARCINOMA invasivo	1	IB2	1	NO	0	NO	1	5	3	NEVER	1	SURGERY	1	HYSTERECTOMY III	NOT DONE	NOT DONE	NOT DONE	NOT DONE	NOT DONE	NOT DONE	DISCHARGED	0	NO	0	YES	1	119	60
2005	63	3	Nova Timboteua	2	WIDOWER	4	HOUSE WIFE	2	EPIDERMOID CARCINOMA Invasor	1	IIB	2	NO	0	NO	1	5	3	NEVER	1	BTX;RTX	2	NOT DONE	NOT DONE	NOT DONE	EXCLUSIVE	30	EXCLUSIVE	3	DEATH	1	NO	0	NO	0	11	11
2005	52	3	Santo Antônio do Tauá	2	MARRIED	2	HOUSE WIFE	2	EPIDERMOID CARCINOMA moderadamente avançado diferenciado	1	II	2	NO	0	NO	1	5	3	EX	2	SURGERY	1	HYSTERECTOMY III	NOT DONE	NOT DONE	NOT DONE	NOT DONE	NOT DONE	NOT DONE	DISCHARGED	0	NO	0	YES	1	57	57
2006	43	2	Belém	1	WIDOWER	4	HOUSE WIFE	2	EPIDERMOID CARCINOMA invasor	1	IB2	1	NO	0	NO	1	5	3	NEVER	1	BTX;RTX	2	NOT DONE	NOT DONE	NOT DONE	EXCLUSIVE	30	EXCLUSIVE	4	DISCHARGED	0	NO	0	YES	1	110	60
2006	82	3	Irituia	2	NOT MARRIED	1	HOUSE WIFE	2	Carcinoma escamosa in situ	1	NICIII	1	NO	0	NO	1	5	3	EX	2	SURGERY	1	HYSTERECTOMY III	NOT DONE	NOT DONE	NOT DONE	NOT DONE	NOT DONE	NOT DONE	DISCHARGED	0	NO	0	YES	1	110	60
2006	32	2	Nova Esperança do Piriá	2	NOT MARRIED	1	HOUSE WIFE	2	Carcinoma in situ	1	1A	1	NO	0	NO	1	5	3	NEVER	1	SURGERY	1	HYSTERECTOMY III	NOT DONE	NOT DONE	NOT DONE	NOT DONE	NOT DONE	NOT DONE	DISCHARGED	0	NO	0	YES	1	60	60
2006	49	2	Portel	2	WIDOWER	4	HOUSE WIFE	2	SQUAMOUS CARCINOMA "in situ"	1	NIC III	1	NO	0	HPV	2	5	3	NEVER	1	SURGERY	1	HYSTERECTOMY II	NOT DONE	NOT DONE	NOT DONE	NOT DONE	NOT DONE	NOT DONE	DISCHARGED	0	NO	0	YES	1	96	60
2006	39	2	São Sebastião de Boa Vista	2	NOT MARRIED	1	EMPLOYEE	1	SQUAMOUS CARCINOMA invasivo	1	IB1	1	YES	1	NO	1	5	3	NEVER	1	SURGERY	1	HYSTERECTOMY III	NOT DONE	NOT DONE	NOT DONE	NOT DONE	NOT DONE	NOT DONE	DISCHARGED	0	NO	0	YES	1	112	60
2006	69	3	Vigia	2	DIVORCED	3	HOUSE WIFE	2	EPIDERMOID CARCINOMA	1	IIIB	2	NO	0	NO	1	5	3	SMOKING	2	NOT DONE	3	NOT DONE	NOT DONE	NOT DONE	NOT DONE	NOT DONE	NOT DONE	NOT DONE	DEATH	1	NO	0	NO	0	0	0
2007	67	3	Ananindeua	1	MARRIED	2	EMPLOYEE	1	Carcinoma de células escamosas	1	III B	2	YES	1	NO	1	5	3	SMOKING	2	QTX;RTX	2	NOT DONE	EXCLUSIVE	NO INFORMATION	EXCLUSIVE	40	NOT DONE	NOT DONE	DEATH	1	NO	0	NO	0	7	7
2007	59	3	Belém	1	NOT MARRIED	1	HOUSE WIFE	2	EPIDERMOID CARCINOMA invasor	1	IIB	2	NO	0	HPV	2	5	3	NEVER	1	SURGERY;RTX	2	HYSTERECTOMY III	NOT DONE	NOT DONE	Neo Adj	40	NOT DONE	NOT DONE	DEATH	1	>1	1	YES	1	84	60
2007	57	3	Benevides	1	MARRIED	2	HOUSE WIFE	2	Carcinoma de colisão (SQUAMOUS CARCINOMA invasor associado adenocarcinoma in situ	1	IA2	1	NO	0	NO	1	5	3	EX	2	SURGERY	1	HYSTERECTOMY III	NOT DONE	NOT DONE	NOT DONE	NOT DONE	NOT DONE	NOT DONE	DISCHARGED	0	NO	0	YES	1	92	60
2007	50	2	Breves	2	MARRIED	2	EMPLOYEE	1	SQUAMOUS CARCINOMA micro-invasor	1	0	1	NO	0	NO	1	5	3	NEVER	1	SURGERY	1	HYSTERECTOMY III	NOT DONE	NOT DONE	NOT DONE	NOT DONE	NOT DONE	NOT DONE	DISCHARGED	0	NO	0	YES	1	107	60
2007	41	2	Ourém	2	NOT MARRIED	1	HOUSE WIFE	2	Carcinoma de células escamosas invasivo	1	IIB	2	NO	0	NO	1	5	3	EX	2	BTX;SURGERY;RTX	2	HYSTERECTOMY I	NOT DONE	NOT DONE	ADJUVANT	30	ADJUVANT	4	DISCHARGED	0	NO	0	YES	1	103	60
2007	44	2	Viseu	2	NOT MARRIED	1	EMPLOYEE	1	SQUAMOUS CARCINOMA in situ	1	NICIII	1	NO	0	NO	1	5	3	NEVER	1	SURGERY	1	HYSTERECTOMY III	NOT DONE	NOT DONE	NOT DONE	NOT DONE	NOT DONE	NOT DONE	DISCHARGED	0	NO	0	YES	1	63	60
2008	38	2	DISCHARGED mira	2	NOT MARRIED	1	EMPLOYEE	1	carcinoma de células escamosas invasor	1	IB	1	NO	0	NO	1	5	3	NEVER	1	SURGERY;RTX	2	HYSTERECTOMY II	NOT DONE	NOT DONE	ADJUVANT	8	NOT DONE	NOT DONE	DEATH	1	1	1	NO	0	13	13
2008	33	2	Cametá	2	NOT MARRIED	1	EMPLOYEE	1	lesão intraepitelial escamosa de alto grau	1	NIC III	1	NO	0	HPV	2	5	3	NEVER	1	SURGERY	1	HYSTERECTOMY II	NOT DONE	NOT DONE	NOT DONE	NOT DONE	NOT DONE	NOT DONE	DISCHARGED	0	NO	0	YES	1	63	60
2008	51	3	Mãe do Rio	2	MARRIED	2	EMPLOYEE	1	carcinoma in situ de células escamosas	1	IB	1	NO	0	HAS	2	5	3	NEVER	1	SURGERY	1	HYSTERECTOMY III	NOT DONE	NOT DONE	NOT DONE	NOT DONE	NOT DONE	NOT DONE	DISCHARGED	0	NO	0	YES	1	95	60
2008	34	2	Novo Repartimento	2	NOT MARRIED	1	HOUSE WIFE	2	EPIDERMOID CARCINOMA	1	IB2	1	NO	0	NO	1	5	3	SMOKING	2	SURGERY;QTX;RTX	2	HYSTERECTOMY III	ADJUVANT	NO INFORMATION	ADJUVANT	25	NOT DONE	NOT DONE	DISCHARGED	0	NO	0	YES	1	83	60
2008	42	2	São João de Pirabas	2	NOT MARRIED	1	HOUSE WIFE	2	Carcinoma de células escamosas invasor	1	IA2	1	NO	0	NO	1	5	3	NEVER	1	SURGERY	1	HYSTERECTOMY III	NOT DONE	NOT DONE	NOT DONE	NOT DONE	NOT DONE	NOT DONE	DISCHARGED	0	NO	0	YES	1	98	60
2009	39	2	Afuá	2	MARRIED	2	HOUSE WIFE	2	EPIDERMOID CARCINOMA invasivo	1	IIB	2	NO	0	HPV	2	5	3	NEVER	1	BTX;QTX;RTX	2	NOT DONE	EXCLUSIVE	NO INFORMATION	EXCLUSIVE	30	ADJUVANT	4	DEATH	1	1	1	NO	0	7	7
2009	64	3	Baião	2	MARRIED	2	HOUSE WIFE	2	EPIDERMOID CARCINOMA	1	IB	1	YES	1	NO	1	5	3	SMOKING	2	BTX;SURGERY;RTX	2	HYSTERECTOMY III	NOT DONE	NOT DONE	ADJUVANT	25	ADJUVANT	4	DISCHARGED	0	NO	0	YES	1	71	60
2009	54	3	Belém	1	MARRIED	2	HOUSE WIFE	2	EPIDERMOID CARCINOMA invasivo	1	Ia	1	YES	1	NO	1	5	3	NEVER	1	SURGERY	1	HYSTERECTOMY III	NOT DONE	NOT DONE	NOT DONE	NOT DONE	NOT DONE	NOT DONE	DISCHARGED	0	NO	0	YES	1	60	60
2009	65	3	Belém	1	MARRIED	2	HOUSE WIFE	2	Carcinoma cervical com padrão adenóide cística	1	IB1	1	YES	1	HAS	2	5	3	EX	2	SURGERY;RTX	2	HYSTERECTOMY III	NOT DONE	NOT DONE	ADJUVANT	25	NOT DONE	NOT DONE	DISCHARGED	0	NO	0	YES	1	69	60
2009	51	3	Belém	1	NOT MARRIED	1	HOUSE WIFE	2	Lesão intraepitelial glandular de alto grau	1	NICIII	1	NO	0	NO	1	5	3	NEVER	1	SURGERY	1	HYSTERECTOMY II	NOT DONE	NOT DONE	NOT DONE	NOT DONE	NOT DONE	NOT DONE	DISCHARGED	0	NO	0	YES	1	88	60
2009	53	3	Castanhal	1	MARRIED	2	HOUSE WIFE	2	Carcinoma "in situ" de células escamosas	1	0	1	NO	0	HAS	2	5	3	SMOKING	2	SURGERY	1	HYSTERECTOMY III	NOT DONE	NOT DONE	NOT DONE	NOT DONE	NOT DONE	NOT DONE	DISCHARGED	0	NO	0	YES	1	60	60
2009	47	2	Curralinho	2	MARRIED	2	EMPLOYEE	1	Lesão escamosa intraepitelial	1	NICIII	1	NO	0	NO	1	5	3	NEVER	1	RTX	1	NOT DONE	NOT DONE	NOT DONE	EXCLUSIVE	30	NOT DONE	NOT DONE	DEATH	1	NO	0	NO	0	9	9
2009	42	2	Santo Antônio do Tauá	2	NOT MARRIED	1	HOUSE WIFE	2	SQUAMOUS CARCINOMA micro-invasor	1	IA1	1	NO	0	NO	1	5	3	EX	2	SURGERY;RTX	2	HYSTERECTOMY III	NOT DONE	NOT DONE	ADJUVANT	25	NOT DONE	NOT DONE	DISCHARGED	0	NO	0	YES	1	86	60
2010	57	3	Abaetetuba	2	MARRIED	2	EMPLOYEE	1	Carcinoma de células escamosas in situ	1	0	1	NO	0	HPV	2	5	3	EX	2	SURGERY	1	HYSTERECTOMY III	NOT DONE	NOT DONE		NOT DONE	NOT DONE	NOT DONE	DISCHARGED	0	NO	0	YES	1	73	60
2010	56	3	Belém	1	DIVORCED	3	EMPLOYEE	1	EPIDERMOID CARCINOMA invasivo	1	IIB	2	NO	0	NO	1	5	3	NEVER	1	RTX	1	NOT DONE	NOT DONE	NOT DONE	EXCLUSIVE	30	NOT DONE	NOT DONE	DEATH	1	NO	0	NO	0	8	8
2010	50	2	Belém	1	NOT MARRIED	1	HOUSE WIFE	2	EPIDERMOID CARCINOMA invasivo	1	IIB	2	NO	0	NO	1	5	3	SMOKING	2	BTX;QTX;RTX	2	NOT DONE	EXCLUSIVE	NO INFORMATION	EXCLUSIVE	30	EXCLUSIVE	4	DISCHARGED	0	NO	0	YES	1	73	60
2005	64	3	Belém	1	DIVORCED	3	RETIRED	3	EPIDERMOID CARCINOMA Invasor	1	IIB	2	NO	0	HAS	2	6	3	EX	2	RTX	1	NOT DONE	NOT DONE	NOT DONE	NOT DONE	NOT DONE	NOT DONE	NOT DONE	DEATH	1	NO	0	NO	0	3	3
2005	45	2	Belém	1	WIDOWER	4	EMPLOYEE	1	EPIDERMOID CARCINOMA	1	IB	1	NO	0	HAS;HPV	3	6	3	EX	2	BTX;SURGERY;RTX	2	HYSTERECTOMY III	NOT DONE	NOT DONE	ADJUVANT	25	ADJUVANT	4	DISCHARGED	0	NO	0	YES	1	126	60
2005	37	2	Breves	2	MARRIED	2	HOUSE WIFE	2	SQUAMOUS CARCINOMA in situ	1	NIC III	1	NO	0	NO	1	6	3	EX	2	SURGERY	1	HYSTERECTOMY III	NOT DONE	NOT DONE	NOT DONE	NOT DONE	NOT DONE	NOT DONE	DISCHARGED	0	NO	0	YES	1	63	60
2005	58	3	Castanhal	1	MARRIED	2	EMPLOYEE	1	EPIDERMOID CARCINOMA ceratinizante invasor	1	NIC III	1	NO	0	DM	2	6	3	NEVER	1	BTX;SURGERY;RTX	2	HYSTERECTOMY III	NOT DONE	NOT DONE	ADJUVANT	25	ADJUVANT	4	DISCHARGED	0	NO	0	YES	1	119	60
2005	56	3	Castanhal	1	MARRIED	2	HOUSE WIFE	2	EPIDERMOID CARCINOMA moderado	1	IB	1	NO	0	NO	1	6	3	SMOKING	2	SURGERY;RTX	2	HYSTERECTOMY III	NOT DONE	NOT DONE	ADJUVANT	25	NOT DONE	NOT DONE	DISCHARGED	0	>1	1	YES	1	120	60
2006	39	2	Afuá	2	NOT MARRIED	1	EMPLOYEE	1	Squamous cell carcinoma invasor	1	IB1	1	YES	1	NO	1	6	3	SMOKING	2	BTX;SURGERY;RTX	2	HYSTERECTOMY III	NOT DONE	NOT DONE	ADJUVANT	25	ADJUVANT	4	DISCHARGED	0	NO	0	YES	1	89	60
2006	65	3	Belém	1	MARRIED	2	HOUSE WIFE	2	SQUAMOUS CARCINOMA in situ	1	NIC III	1	NO	0	NO	1	6	3	EX	2	SURGERY	1	HYSTERECTOMY III	NOT DONE	NOT DONE	NOT DONE	NOT DONE	NOT DONE	NOT DONE	DISCHARGED	0	1	1	YES	1	60	60
2006	49	2	Colares	2	MARRIED	2	HOUSE WIFE	2	SQUAMOUS CARCINOMA invasivo ulcerado	1	IB2	1	NO	0	NO	1	6	3	NEVER	1	BTX;SURGERY;RTX	2	HYSTERECTOMY III	NOT DONE	NOT DONE	ADJUVANT	25	ADJUVANT	4	DISCHARGED	0	NO	0	YES	1	93	60
2006	50	2	Marituba	1	MARRIED	2	HOUSE WIFE	2	Carcinoma in situ	1	NICIII	1	NO	0	NO	1	6	3	SMOKING	2	SURGERY	1	HYSTERECTOMY III	NOT DONE	NOT DONE	NOT DONE	NOT DONE	NOT DONE	NOT DONE	DISCHARGED	0	NO	0	YES	1	103	60
2006	34	2	Marituba	1	MARRIED	2	HOUSE WIFE	2	SQUAMOUS CARCINOMA in situ	1	NICIII	1	NO	0	NO	1	6	3	NEVER	1	SURGERY	1	HYSTERECTOMY II	NOT DONE	NOT DONE	NOT DONE	NOT DONE	NOT DONE	NOT DONE	DISCHARGED	0	NO	0	YES	1	116	60
2006	74	3	Soure	2	WIDOWER	4	HOUSE WIFE	2	Lesão Intraepitelial de alto grau	1	NICIII	1	NO	0	HAS	2	6	3	EX	2	BTX;SURGERY;RTX	2	HYSTERECTOMY II	NOT DONE	NOT DONE	ADJUVANT	25	ADJUVANT	4	DISCHARGED	0	NO	0	YES	1	76	60
2006	36	2	Tucuruí	2	MARRIED	2	HOUSE WIFE	2	EPIDERMOID CARCINOMA	1	IIB	2	NO	0	NO	1	6	3	EX	2	BTX;SURGERY;RTX	2	HYSTERECTOMY III	NOT DONE	NOT DONE	Neo Adj	30	Neo Adj	4	DISCHARGED	0	NO	0	YES	1	98	60
2007	54	3	Belém	1	MARRIED	2	EMPLOYEE	1	SQUAMOUS CARCINOMA invasivo	1	IV	2	YES	1	NO	1	6	3	NEVER	1	NOT DONE	3	NOT DONE	NOT DONE	NOT DONE	NOT DONE	NOT DONE	NOT DONE	NOT DONE	DEATH	1	1	1	NO	0	4	4
2007	63	3	Belém	1	WIDOWER	4	HOUSE WIFE	2	Carcinoma in situ de células escamosas	1	IA1	1	NO	0	HPV	2	6	3	NEVER	1	SURGERY	1	HYSTERECTOMY II	NOT DONE	NOT DONE	NOT DONE	NOT DONE	NOT DONE	NOT DONE	DISCHARGED	0	NO	0	YES	1	80	60
2008	46	2	Ananindeua	1	NOT MARRIED	1	HOUSE WIFE	2	Carcinoma in situ de células escamosas	1	0	1	NO	0	Pneumopatia	2	6	3	NEVER	1	SURGERY	1	HYSTERECTOMY III	NOT DONE	NOT DONE	NOT DONE	NOT DONE	NOT DONE	NOT DONE	DISCHARGED	0	NO	0	YES	1	62	60
2008	38	2	Ananindeua	1	MARRIED	2	EMPLOYEE	1	lesão intraepitelial escamosa de alto grau	1	NIC III	1	NO	0	NO	1	6	3	NEVER	1	SURGERY	1	HYSTERECTOMY I	NOT DONE	NOT DONE	NOT DONE	NOT DONE	NOT DONE	NOT DONE	DISCHARGED	0	NO	0	YES	1	62	60
2008	38	2	Ananindeua	1	NOT MARRIED	1	EMPLOYEE	1	EPIDERMOID CARCINOMA moderadamente diferenciado	1	IB2	1	NO	0	HPV	2	6	3	NEVER	1	BTX;SURGERY;RTX	2	HYSTERECTOMY III	NOT DONE	NOT DONE	ADJUVANT	25	ADJUVANT	4	DISCHARGED	0	NO	0	YES	1	99	60
2008	46	2	Ananindeua	1	NOT MARRIED	1	EMPLOYEE	1	SQUAMOUS CARCINOMA invasivo ulcerado	1	IIIb	2	NO	0	HPV	2	6	3	NEVER	1	QTX;RTX	2	NOT DONE	EXCLUSIVE	NO INFORMATION	EXCLUSIVE	40	NOT DONE	NOT DONE	DEATH	1	1	1	NO	0	39	39
2008	39	2	Bragança	2	MARRIED	2	EMPLOYEE	1	Carcinoma in situ	1	NIC III	1	NO	0	HPV	2	6	3	EX	2	SURGERY	1	HYSTERECTOMY II	NOT DONE	NOT DONE	NOT DONE	NOT DONE	NOT DONE	NOT DONE	DISCHARGED	0	NO	0	YES	1	78	60
2008	33	2	Melgaço	2	NOT MARRIED	1	HOUSE WIFE	2	EPIDERMOID CARCINOMA	1	IIIB	2	YES	1	NO	1	6	3	EX	2	BTX;SURGERY;QTX;RTX	2	HYSTERECTOMY III	ADJUVANT	NO INFORMATION	ADJUVANT	25	ADJUVANT	4	DISCHARGED	0	NO	0	YES	1	91	60
2008	76	3	Salinópolis	2	WIDOWER	4	HOUSE WIFE	2	Carcinoma de células escamosas invasor	1	IA	1	NO	0	NO	1	6	3	EX	2	SURGERY	1	HYSTERECTOMY III	NOT DONE	NOT DONE	NOT DONE	NOT DONE	NOT DONE	NOT DONE	DISCHARGED	0	NO	0	YES	1	76	60
2009	34	2	Abaetetuba	2	NOT MARRIED	1	HOUSE WIFE	2	Lesão intraepitelial de alto grau	1	NICIII	1	NO	0	HPV	2	6	3	EX	2	SURGERY	1	HYSTERECTOMY II	NOT DONE	NOT DONE	NOT DONE	NOT DONE	NOT DONE	NOT DONE	DISCHARGED	0	NO	0	YES	1	61	60
2009	48	2	Ananindeua	1	MARRIED	2	HOUSE WIFE	2	Invasive adenocarcinoma ulcerado	2	IB2	1	NO	0	HPV	2	6	3	EX	2	SURGERY	1	HYSTERECTOMY III	NOT DONE	NOT DONE	NOT DONE	NOT DONE	NOT DONE	NOT DONE	DISCHARGED	0	1	1	YES	1	70	60
2009	47	2	Barcarena	2	MARRIED	2	HOUSE WIFE	2	EPIDERMOID CARCINOMA moderadamente diferenciado	1	IB1	1	YES	1	HAS	2	6	3	NEVER	1	SURGERY;RTX	2	HYSTERECTOMY III	NOT DONE	NOT DONE	ADJUVANT	25	NOT DONE	NOT DONE	DISCHARGED	0	NO	0	YES	1	76	60
2009	67	3	Belém	1	NOT MARRIED	1	HOUSE WIFE	2	EPIDERMOID CARCINOMA	1	IB1	1	NO	0	HAS;HPV	3	6	3	NEVER	1	BTX;SURGERY;RTX	2	HYSTERECTOMY II	NOT DONE	NOT DONE	ADJUVANT	25	ADJUVANT	4	DISCHARGED	0	NO	0	YES	1	72	60
2009	46	2	Igarapé-Açu	2	NOT MARRIED	1	EMPLOYEE	1	Carcinoma de células escamosas	1	NICIII	1	NO	0	NO	1	6	3	EX	2	SURGERY	1	HYSTERECTOMY II	NOT DONE	NOT DONE	NOT DONE	NOT DONE	NOT DONE	NOT DONE	DISCHARGED	0	NO	0	YES	1	62	60
2010	74	3	Abaetetuba	2	MARRIED	2	EMPLOYEE	1	SQUAMOUS CARCINOMA invasivo	1	IB1	1	NO	0	NO	1	6	3	EX	2	SURGERY	1	HYSTERECTOMY III	NOT DONE	NOT DONE	NOT DONE	NOT DONE	NOT DONE	NOT DONE	DEATH	1	NO	0	NO	0	24	24
2010	94	3	Ananindeua	1	MARRIED	2	RETIRED	3	EPIDERMOID CARCINOMA pouco diferenciado	1	IIIB	2	YES	1	NO INFORMATION	1	6	3	EX	2	NOT DONE	3	NOT DONE	NOT DONE	NOT DONE		NOT DONE	NOT DONE	NOT DONE	DEATH	1	NO	0	NO	0	0	0
2010	65	3	Belém	1	MARRIED	2	HOUSE WIFE	2	EPIDERMOID CARCINOMA superficialmente invasivo	1	IIIA	2	YES	1	NO	1	6	3	NEVER	1	QTX;RTX	2	NOT DONE	Paliativa	NO INFORMATION	EXCLUSIVE;Paliativa	17	NOT DONE	NOT DONE	DEATH	1	NO	0	NO	0	1	1
2005	56	3	Belém	1	MARRIED	2	HOUSE WIFE	2	SQUAMOUS CARCINOMA in situ	1	IIA	2	NO	0	NO	1	7	3	NEVER	1	SURGERY	1	HYSTERECTOMY III	NOT DONE	NOT DONE	NOT DONE	NOT DONE	NOT DONE	NOT DONE	DISCHARGED	0	NO	0	YES	1	117	60
2005	48	2	Castanhal	1	MARRIED	2	HOUSE WIFE	2	carcinoma de células escamosas in situ	1	0	1	NO	0	NO	1	7	3	NEVER	1	SURGERY	1	HYSTERECTOMY III	NOT DONE	NOT DONE	NOT DONE	NOT DONE	NOT DONE	NOT DONE	DISCHARGED	0	NO	0	YES	1	130	60
2006	74	3	Abaetetuba	2	WIDOWER	4	HOUSE WIFE	2	SQUAMOUS CARCINOMA invasivo	1	IIIB	2	YES	1	NO	1	7	3	SMOKING	2	BTX;SURGERY;RTX	2	HYSTERECTOMY III	NOT DONE	NOT DONE	ADJUVANT	25	ADJUVANT	4	DISCHARGED	0	1	1	YES	1	107	60
2006	63	3	Belém	1	WIDOWER	4	HOUSE WIFE	2	EPIDERMOID CARCINOMA moderadamente diferenciado	1	1B	1	NO	0	NO	1	7	3	EX	2	BTX;SURGERY;RTX	2	HYSTERECTOMY III	NOT DONE	NOT DONE	ADJUVANT	25	ADJUVANT	4	DISCHARGED	0	NO	0	YES	1	62	60
2006	54	3	Belém	1	MARRIED	2	HOUSE WIFE	2	SQUAMOUS CARCINOMA invasivo	1	2B	1	NO	0	NO	1	7	3	NEVER	1	SURGERY;RTX	2	HYSTERECTOMY III	NOT DONE	NOT DONE	ADJUVANT	15	NOT DONE	NOT DONE	DISCHARGED	0	NO	0	YES	1	90	60
2006	40	2	Bragança	2	MARRIED	2	EMPLOYEE	1	SQUAMOUS CARCINOMA invasor	1	IIB	2	NO	0	NO	1	7	3	EX	2	BTX;SURGERY;RTX	2	HYSTERECTOMY III	NOT DONE	NOT DONE	ADJUVANT	25	ADJUVANT	4	DISCHARGED	0	NO	0	YES	1	114	60
2006	54	3	Cametá	2	MARRIED	2	HOUSE WIFE	2	Squamous cell carcinoma moderated invasive	1	NIC III	1	NO	0	DM;HAS	3	7	3	EX	2	BTX;SURGERY	2	HYSTERECTOMY II	NOT DONE	NOT DONE	NOT DONE	NOT DONE	ADJUVANT	4	DISCHARGED	0	NO	0	YES	1	114	60
2006	28	1	Santa Bárbara	1	NOT MARRIED	1	HOUSE WIFE	2	Carcinoma de células escamosas	1	IB1	1	NO	0	HPV	2	7	3	NEVER	1	SURGERY	1	HYSTERECTOMY III	NOT DONE	NOT DONE	NOT DONE	NOT DONE	NOT DONE	NOT DONE	DISCHARGED	0	NO	0	YES	1	90	60
2007	55	3	Cametá	2	MARRIED	2	HOUSE WIFE	2	Squamous cell carcinoma invasor	1	IB1	1	YES	1	Cardiopatia;DM;HAS;HPV	3	7	3	NEVER	1	SURGERY	1	HYSTERECTOMY I	NOT DONE	NOT DONE	NOT DONE	NOT DONE	NOT DONE	NOT DONE	DISCHARGED	0	NO	0	YES	1	103	60
2007	55	3	Igarapé-Miri	2	WIDOWER	4	EMPLOYEE	1	Carcinoma de células escamosas	1	IA1	1	NO	0	NO	1	7	3	EX	2	BTX;SURGERY;QTX;RTX	2	HYSTERECTOMY II	ADJUVANT	NO INFORMATION	ADJUVANT	25	ADJUVANT	4	DISCHARGED	0	NO	0	YES	1	109	60
2007	71	3	Limoeiro do Ajuru	2	MARRIED	2	EMPLOYEE	1	SQUAMOUS CARCINOMA de alto grau	1	NICIII	1	NO	0	NO	1	7	3	NEVER	1	SURGERY	1	HYSTERECTOMY I	NOT DONE	NOT DONE	NOT DONE	NOT DONE	NOT DONE	NOT DONE	DISCHARGED	0	NO	0	YES	1	67	60
2008	47	2	Mãe do Rio	2	MARRIED	2	HOUSE WIFE	2	EPIDERMOID CARCINOMA invasor	1	IB	1	NO	0	NO	1	7	3	NEVER	1	BTX;SURGERY;RTX	2	HYSTERECTOMY II	NOT DONE	NOT DONE	ADJUVANT;Teleterapia	25	ADJUVANT	4	DISCHARGED	0	NO	0	YES	1	100	60
2008	59	3	Salinopolis	2	WIDOWER	4	HOUSE WIFE	2	EPIDERMOID CARCINOMA invasivo verrugoso bem diferenciado	1	IB2	1	YES	1	NO	1	7	3	NEVER	1	SURGERY	1	HYSTERECTOMY III	NOT DONE	NOT DONE	NOT DONE	NOT DONE	NOT DONE	NOT DONE	DISCHARGED	0	1	1	YES	1	93	60
2009	44	2	Abaetetuba	2	MARRIED	2	EMPLOYEE	1	Carcinoma de células escamosas invasor	1	NICIII	1	NO	0	NO	1	7	3	EX	2	SURGERY	1	HYSTERECTOMY II	NOT DONE	NOT DONE	NOT DONE	NOT DONE	NOT DONE	NOT DONE	DISCHARGED	0	NO	0	YES	1	84	60
2009	50	2	Curuça	2	NOT MARRIED	1	EMPLOYEE	1	Carcinoma Adeno escamoso	1	IB1	1	YES	1	DM;HAS	3	7	3	EX	2	SURGERY	1	HYSTERECTOMY III	NOT DONE	NOT DONE	NOT DONE	NOT DONE	NOT DONE	NOT DONE	DEATH	1	1	1	NO	0	16	16
2009	49	2	Jacundá	2	MARRIED	2	HOUSE WIFE	2	Carcinoma escamosa	1	IA	1	NO	0	HPV	2	7	3	NEVER	1	SURGERY	1	HYSTERECTOMY III	NOT DONE	NOT DONE	NOT DONE	NOT DONE	NOT DONE	NOT DONE	DISCHARGED	0	NO	0	YES	1	70	60
2009	53	3	Santo Antônio do Tauá	2	MARRIED	2	EMPLOYEE	1	Carcinoma de células escamosas invasor	1	IIIB	2	NO	0	DM	2	7	3	EX	2	BTX;QTX;RTX	2	NOT DONE	EXCLUSIVE	NO INFORMATION	EXCLUSIVE	30	EXCLUSIVE	4	DISCHARGED	0	NO	0	YES	1	88	60
2005	69	3	Belém	1	DIVORCED	3	RETIRED	3	SQUAMOUS CARCINOMA in situ	1	0	1	NO	0	NO	1	8	3	EX	2	SURGERY	1	HYSTERECTOMY III	NOT DONE	NOT DONE	NOT DONE	NOT DONE	NOT DONE	NOT DONE	DISCHARGED	0	NO	0	YES	1	130	60
2005	54	3	Igarapé-Miri	2	MARRIED	2	HOUSE WIFE	2	SQUAMOUS CARCINOMA in situ	1	0	1	NO	0	HPV	2	8	3	NEVER	1	SURGERY	1	HYSTERECTOMY III	NOT DONE	NOT DONE	NOT DONE	NOT DONE	NOT DONE	NOT DONE	DISCHARGED	0	NO	0	YES	1	88	60
2005	52	3	Igarapé-Miri	2	MARRIED	2	HOUSE WIFE	2	EPIDERMOID CARCINOMA ceratinizante	1	IIB	2	YES	1	NO	1	8	3	NEVER	1	BTX;SURGERY;RTX	2	HYSTERECTOMY III	NOT DONE	NOT DONE	ADJUVANT	25	ADJUVANT	4	DISCHARGED	0	NO	0	YES	1	136	60
2005	52	3	Laranjal do Jari	2	MARRIED	2	HOUSE WIFE	2	EPIDERMOID CARCINOMA	1	IIIB	2	NO	0	NO	1	8	3	NO INFORMATION	1	RTX	1	NOT DONE	NOT DONE	NOT DONE	Paliativa	12	NOT DONE	NOT DONE	DEATH	1	1	1	NO	0	1	1
2005	51	3	Paragominas	2	MARRIED	2	EMPLOYEE	1	EPIDERMOID CARCINOMA ceratinizante	1	IA	1	NO	0	NO	1	8	3	EX	2	SURGERY;RTX	2	HYSTERECTOMY I	NOT DONE	NOT DONE	ADJUVANT	25	NOT DONE	NOT DONE	DISCHARGED	0	NO	0	YES	1	136	60
2006	69	3	Belém	1	NOT MARRIED	1	HOUSE WIFE	2	SQUAMOUS CARCINOMA	1	IIIB	2	YES	1	HAS	2	8	3	NEVER	1	RTX	1	NOT DONE	NOT DONE	NOT DONE	Paliativa	30	NOT DONE	NOT DONE	DEATH	1	NO	0	NO	0	7	7
2006	71	3	Castanhal	1	MARRIED	2	HOUSE WIFE	2	Lesãom intra-epitelial escamosa de alto grau	1	NIC III	1	NO	0	DM;HAS	3	8	3	EX	2	SURGERY	1	HYSTERECTOMY III	NOT DONE	NOT DONE	NOT DONE	NOT DONE	NOT DONE	NOT DONE	DEATH	1	NO	0	YES	1	1	1
2007	76	3	Barcarena	2	NOT MARRIED	1	HOUSE WIFE	2	Carcinoma de células escamosas invasor	1	IA1	1	NO	0	HAS	2	8	3	NEVER	1	BTX;SURGERY;RTX	2	HYSTERECTOMY III	NOT DONE	NOT DONE	ADJUVANT	25	ADJUVANT	4	DISCHARGED	0	NO	0	YES	1	102	60
2007	57	3	Belém	1	MARRIED	2	HOUSE WIFE	2	EPIDERMOID CARCINOMA invasor moderadamente difenciado	1	NIC III	1	NO	0	NO	1	8	3	SMOKING	2	BTX;SURGERY;RTX	2	HYSTERECTOMY III	NOT DONE	NOT DONE	ADJUVANT	25	ADJUVANT	4	DISCHARGED	0	NO	0	YES	1	113	60
2007	54	3	Marituba	1	MARRIED	2	HOUSE WIFE	2	SQUAMOUS CARCINOMA micro invasor	1	IB	1	NO	0	NO	1	8	3	NEVER	1	SURGERY	1	HYSTERECTOMY II	NOT DONE	NOT DONE	NOT DONE	NOT DONE	NOT DONE	NOT DONE	DISCHARGED	0	NO	0	YES	1	103	60
2007	47	2	Soure	2	NOT MARRIED	1	HOUSE WIFE	2	Carcinoma de células escamosas invasor	1	IB1	1	NO	0	NO	1	8	3	SMOKING	2	BTX;SURGERY;RTX	2	HYSTERECTOMY III	NOT DONE	NOT DONE	ADJUVANT	25	ADJUVANT	4	DISCHARGED	0	NO	0	YES	1	106	60
2008	45	2	Belém	1	MARRIED	2	EMPLOYEE	1	EPIDERMOID CARCINOMA invasivo	1	IIIB	2	NO	0	NO	1	8	3	EX	2	RTX	1	NOT DONE	NOT DONE	NOT DONE	EXCLUSIVE;Paliativa	35	NOT DONE	NOT DONE	DEATH	1	NO	0	NO	0	4	4
2008	77	3	Chaves	2	NOT MARRIED	1	RETIRED	3	EPIDERMOID CARCINOMA de colo de útero	1	III	2	NO	0	HAS	2	8	3	EX	2	BTX;RTX	2	NOT DONE	NOT DONE	NOT DONE	EXCLUSIVE	30	EXCLUSIVE	4	DEATH	1	NO	0	YES	1	75	60
2008	35	2	Macapá-AP	2	NOT MARRIED	1	EMPLOYEE	1	Carcinoma de células escamosas invasor	1	IB1	1	NO	0	HAS	2	8	3	EX	2	BTX;SURGERY;RTX	2	HYSTERECTOMY III	NOT DONE	NOT DONE	ADJUVANT	25	ADJUVANT	4	DISCHARGED	0	NO	0	YES	1	60	60
2008	57	3	Paragominas	2	MARRIED	2	HOUSE WIFE	2	SQUAMOUS CARCINOMA invasivo	1	II	2	YES	1	NO	1	8	3	EX	2	SURGERY;RTX	2	HYSTERECTOMY III	NOT DONE	NOT DONE	ADJUVANT	25	NOT DONE	NOT DONE	DISCHARGED	0	>1	1	YES	1	70	60
2009	50	2	Belém	1	NOT MARRIED	1	HOUSE WIFE	2	EPIDERMOID CARCINOMA	1	IB1	1	NO	0	HAS;HPV	3	8	3	EX	2	SURGERY;RTX	2	HYSTERECTOMY II	NOT DONE	NOT DONE	ADJUVANT	16	NOT DONE	NOT DONE	DISCHARGED	0	NO	0	YES	1	60	60
2009	40	2	Belém	1	MARRIED	2	HOUSE WIFE	2	Lesão intraepitelial escamosa de alto grau	1	NICIII	1	NO	0	NO	1	8	3	EX	2	SURGERY	1	HYSTERECTOMY III	NOT DONE	NOT DONE	NOT DONE	NOT DONE	NOT DONE	NOT DONE	DISCHARGED	0	NO	0	YES	1	70	60
2009	67	3	Castanhal	1	WIDOWER	4	EMPLOYEE	1	EPIDERMOID CARCINOMA invasivo	1	IIIB	2	YES	1	Cardiopatia;HAS;HPV;Pneumopatia	3	8	3	SMOKING	2	NOT DONE	3	NOT DONE	NOT DONE	NOT DONE	NOT DONE	NOT DONE	NOT DONE	NOT DONE	DEATH	1	NO	0	NO	0	1	1
2009	39	2	Castanhal	1	NOT MARRIED	1	HOUSE WIFE	2	EPIDERMOID CARCINOMA moderadamente diferenciado	1	IIB	2	NO	0	DM	2	8	3	EX	2	BTX;RTX	2	NOT DONE	NOT DONE	NOT DONE	EXCLUSIVE	30	ADJUVANT	4	DISCHARGED	0	NO	0	YES	1	83	60
2009	58	3	Marapanim	2	MARRIED	2	EMPLOYEE	1	Carcinoma "in situ" de células escamosas	1	NICIII	1	NO	0	HPV;Pneumopatia	3	8	3	NEVER	1	SURGERY	1	HYSTERECTOMY II	NOT DONE	NOT DONE	NOT DONE	NOT DONE	NOT DONE	NOT DONE	DISCHARGED	0	1	1	YES	1	79	60
2009	75	3	Viseu	2	WIDOWER	4	HOUSE WIFE	2	Carcinoma de células escamosas	1	IIB	2	YES	1	NO	1	8	3	EX	2	QTX;RTX	2	NOT DONE	EXCLUSIVE	NO INFORMATION	EXCLUSIVE	30	NOT DONE	NOT DONE	DISCHARGED	0	NO	0	YES	1	69	60
2010	62	3	Belém	1	MARRIED	2	EMPLOYEE	1	EPIDERMOID CARCINOMA invasivo	1	IIB	2	NO	0	NO	1	8	3	NEVER	1	BTX;SURGERY;RTX	2	HYSTERECTOMY III	NOT DONE	NOT DONE	Neo Adj	33	Neo Adj	4	DISCHARGED	0	NO	0	YES	1	75	60
2010	41	2	Maracanã	2	MARRIED	2	EMPLOYEE	1	Invasive adenocarcinoma ulcerado	2	IIIB	2	NO	0	NO	1	8	3	NEVER	1	RTX	1	NOT DONE	NOT DONE	NOT DONE	EXCLUSIVE	25	NOT DONE	NOT DONE	DEATH	1	NO	0	NO	0	6	6
2005	69	3	Belém	1	NOT MARRIED	1	HOUSE WIFE	2	SQUAMOUS CARCINOMA in situ	1	0	1	NO	0	NO	1	9	3	NEVER	1	SURGERY	1	HYSTERECTOMY I	NOT DONE	NOT DONE	NOT DONE	NOT DONE	NOT DONE	NOT DONE	DISCHARGED	0	NO	0	YES	1	112	60
2005	60	3	Belém	1	MARRIED	2	HOUSE WIFE	2	Adenocarcinoma moderadamente diferenciado	2	IB	1	YES	1	DM;HAS;TVP	3	9	3	NEVER	1	BTX;SURGERY;RTX	2	HYSTERECTOMY III	NOT DONE	NOT DONE	ADJUVANT	25	ADJUVANT	4	DEATH	1	1	1	NO	0	18	18
2005	70	3	Marituba	1	WIDOWER	4	HOUSE WIFE	2	EPIDERMOID CARCINOMA invasor	1	IB	1	NO	0	NO	1	9	3	EX	2	BTX;RTX	2	NOT DONE	NOT DONE	NOT DONE	EXCLUSIVE	30	EXCLUSIVE	4	DISCHARGED	0	NO	0	YES	1	131	60
2006	70	3	Belém	1	WIDOWER	4	HOUSE WIFE	2	EPIDERMOID CARCINOMA	1	IB	1	NO	0	NO	1	9	3	NEVER	1	BTX;SURGERY;RTX	2	HYSTERECTOMY III	NOT DONE	NOT DONE	ADJUVANT	25	ADJUVANT	4	DEATH	1	1	1	NO	0	30	30
2006	57	3	Bragança	2	MARRIED	2	HOUSE WIFE	2	Carcinoma Adenoescamoso pouco diferenciado	1	IIB	2	NO	0	DM;HAS;TVP	3	9	3	SMOKING	2	BTX;SURGERY;RTX	2	HYSTERECTOMY III	NOT DONE	NOT DONE	ADJUVANT	25	ADJUVANT	4	DEATH	1	1	1	NO	0	9	9
2006	40	2	Magalhães Barata	2	NOT MARRIED	1	EMPLOYEE	1	Lesão intra epitelial escamosa de alto grau	1	NIC III	1	NO	0	NO	1	9	3	NEVER	1	SURGERY	1	HYSTERECTOMY III	NOT DONE	NOT DONE	NOT DONE	NOT DONE	NOT DONE	NOT DONE	DISCHARGED	0	NO	0	YES	1	90	60
2006	38	2	Paragominas	2	NOT MARRIED	1	HOUSE WIFE	2	SQUAMOUS CARCINOMA invasor	1	IB2	1	NO	0	HPV	2	9	3	NEVER	1	BTX;SURGERY;RTX	2	HYSTERECTOMY II	NOT DONE	NOT DONE	ADJUVANT	25	ADJUVANT	4	DISCHARGED	0	NO	0	YES	1	121	60
2007	45	2	Ananindeua	1	NOT MARRIED	1	HOUSE WIFE	2	EPIDERMOID CARCINOMA in situ	1	NIC III	1	NO	0	HAS	2	9	3	NEVER	1	SURGERY	1	HYSTERECTOMY II	NOT DONE	NOT DONE	NOT DONE	NOT DONE	NOT DONE	NOT DONE	DISCHARGED	0	NO	0	YES	1	116	60
2007	59	3	Belém	1	MARRIED	2	HOUSE WIFE	2	Lesão intraepitelial escamosa de alto grau	1	NIC III	1	NO	0	NO	1	9	3	EX	2	SURGERY	1	HYSTERECTOMY II	NOT DONE	NOT DONE	NOT DONE	NOT DONE	NOT DONE	NOT DONE	DISCHARGED	0	NO	0	YES	1	101	60
2007	55	3	Garrafão do Norte	2	WIDOWER	4	HOUSE WIFE	2	Carcinoma de células escamosas invasor	1	IB1	1	NO	0	NO	1	9	3	EX	2	SURGERY	1	HYSTERECTOMY III	NOT DONE	NOT DONE	NOT DONE	NOT DONE	NOT DONE	NOT DONE	DISCHARGED	0	NO	0	YES	1	70	60
2007	51	3	São Domingos do Araguia	2	NOT MARRIED	1	EMPLOYEE	1	SQUAMOUS CARCINOMA invasivo	1	IB2	1	NO	0	HPV	2	9	3	EX	2	SURGERY;RTX	2	HYSTERECTOMY III	NOT DONE	NOT DONE	ADJUVANT	25	NOT DONE	NOT DONE	DISCHARGED	0	NO	0	YES	1	77	60
2008	55	3	Cametá	2	MARRIED	2	EMPLOYEE	1	SQUAMOUS CARCINOMA invasivo	1	IB1	1	NO	0	HPV	2	9	3	NEVER	1	BTX;SURGERY	2	HYSTERECTOMY III	NOT DONE	NOT DONE	NOT DONE	NOT DONE	ADJUVANT	5	DISCHARGED	0	NO	0	YES	1	93	60
2008	72	3	Capanema	2	WIDOWER	4	HOUSE WIFE	2	EPIDERMOID CARCINOMA	1	II B	2	YES	1	NO	1	9	3	EX	2	NOT DONE	3	NOT DONE	NOT DONE	NOT DONE	NOT DONE	NOT DONE	NOT DONE	NOT DONE	DEATH	1	NO	0	NO	0	0	0
2008	72	3	Jacundá	2	WIDOWER	4	HOUSE WIFE	2	EPIDERMOID CARCINOMA bem diferenciado	1	IB1	1	NO	0	NO	1	9	3	NEVER	1	SURGERY;RTX	2	HYSTERECTOMY III	NOT DONE	NOT DONE	ADJUVANT	25	NOT DONE	NOT DONE	DISCHARGED	0	NO	0	YES	1	69	60
2008	75	3	Santa Cruz do Araí	2	MARRIED	2	HOUSE WIFE	2	Lesão intraepitelial de alto grau	1	NICIII	1	NO	0	DM;HAS	3	9	3	EX	2	SURGERY	1	HYSTERECTOMY II	NOT DONE	NOT DONE	NOT DONE	NOT DONE	NOT DONE	NOT DONE	DISCHARGED	0	NO	0	YES	1	76	60
2008	70	3	Tucuruí	2	MARRIED	2	EMPLOYEE	1	carcinoma de células escamosas invasor	1	IV A	2	YES	1	HAS	2	9	3	EX	2	NOT DONE	3	NOT DONE	NOT DONE	NOT DONE	NOT DONE	NOT DONE	NOT DONE	NOT DONE	DEATH	1	NO	0	NO	0	0	0
2009	44	2	Belém	1	WIDOWER	4	EMPLOYEE	1	EPIDERMOID CARCINOMA invasivo	1	IIIB	2	YES	1	HAS	2	9	3	EX	2	SURGERY;RTX	2	HYSTERECTOMY II	NOT DONE	NOT DONE	Paliativa	40	NOT DONE	NOT DONE	DEATH	1	1	1	NO	0	8	8
2009	59	3	Benevides	1	WIDOWER	4	HOUSE WIFE	2	Carcinoma adenoescamoso invasivo	1	IB1	1	NO	0	Pneumopatia	2	9	3	SMOKING	2	SURGERY;RTX	2	HYSTERECTOMY III	NOT DONE	NOT DONE	ADJUVANT	25	NOT DONE	NOT DONE	DISCHARGED	0	NO	0	YES	1	81	60
2009	62	3	Limoeiro do Ajuru	2	WIDOWER	4	HOUSE WIFE	2	SQUAMOUS CARCINOMA invasivo ulcerado	1	IIB	2	YES	1	NO	1	9	3	NEVER	1	BTX;SURGERY;RTX	2	HYSTERECTOMY III	NOT DONE	NOT DONE	ADJUVANT	30	ADJUVANT	4	DISCHARGED	0	NO	0	YES	1	65	60
2009	59	3	Santa Luzia	2	WIDOWER	4	HOUSE WIFE	2	Carcinoma in situ	1	NICIII	1	NO	0	HPV	2	9	3	EX	2	SURGERY	1	HYSTERECTOMY II	NOT DONE	NOT DONE	NOT DONE	NOT DONE	NOT DONE	NOT DONE	DISCHARGED	0	1	1	YES	1	81	60
2006	72	3	Ananindeua	1	NOT MARRIED	1	RETIRED	3	SQUAMOUS CARCINOMA invasivo	1	IB2	1	NO	0	NO	1	10	3	EX	2	BTX;SURGERY;RTX	2	HYSTERECTOMY III	NOT DONE	NOT DONE	ADJUVANT	25	ADJUVANT	4	DISCHARGED	0	NO	0	YES	1	90	60
2006	51	3	Belém	1	MARRIED	2	HOUSE WIFE	2	EPIDERMOID CARCINOMA micro invasor EPIDERMOID CARCINOMA micro invasor	1	NIC III	1	NO	0	HPV	2	10	3	EX	2	SURGERY	1	HYSTERECTOMY III	NOT DONE	NOT DONE	NOT DONE	NOT DONE	NOT DONE	NOT DONE	DISCHARGED	0	NO	0	YES	1	118	60
2006	54	3	Capanema	2	MARRIED	2	EMPLOYEE	1	SQUAMOUS CARCINOMA invasor	1	IA2	1	NO	0	NO	1	10	3	SMOKING	2	SURGERY	1	HYSTERECTOMY III	NOT DONE	NOT DONE	NOT DONE	NOT DONE	NOT DONE	NOT DONE	DISCHARGED	0	NO	0	YES	1	73	60
2006	62	3	Irituia	2	MARRIED	2	EMPLOYEE	1	SQUAMOUS CARCINOMA micro invasor	1	IA2	1	YES	1	NO	1	10	3	EX	2	SURGERY;QTX;RTX	2	HYSTERECTOMY III	Paliativa	NO INFORMATION	Paliativa	20	NOT DONE	NOT DONE	DISCHARGED	0	NO	0	NO	0	60	60
2006	59	3	Marapanim	2	MARRIED	2	HOUSE WIFE	2	SQUAMOUS CARCINOMA in situ	1	IA1	1	YES	1	DM;HAS;HPV	3	10	3	NEVER	1	BTX;SURGERY;QTX;RTX	2	HYSTERECTOMY III	ADJUVANT	NO INFORMATION	ADJUVANT;Teleterapia	25	ADJUVANT	4	DISCHARGED	0	1	1	YES	1	64	60
2006	66	3	Viseu	2	NOT MARRIED	1	HOUSE WIFE	2	EPIDERMOID CARCINOMA invasor	1	IB	1	NO	0	HPV	2	10	3	NEVER	1	BTX;SURGERY;RTX	2	HYSTERECTOMY III	NOT DONE	NOT DONE	ADJUVANT	28	ADJUVANT	4	DISCHARGED	0	NO	0	YES	1	123	60
2007	55	3	Abaetetuba	2	NOT MARRIED	1	HOUSE WIFE	2	carcinoma ceratinizante invasor	1	IIB	2	NO	0	NO	1	10	3	EX	2	BTX;SURGERY;RTX	2	HYSTERECTOMY III	NOT DONE	NOT DONE	ADJUVANT	25	ADJUVANT	4	DISCHARGED	0	NO	0	YES	1	107	60
2007	61	3	Barcarena	2	MARRIED	2	HOUSE WIFE	2	Carcinoma de células escamosas micro invasor	1	0	1	NO	0	NO	1	10	3	EX	2	SURGERY	1	HYSTERECTOMY III	NOT DONE	NOT DONE	NOT DONE	NOT DONE	NOT DONE	NOT DONE	DISCHARGED	0	1	1	YES	1	107	60
2008	56	3	Anajatuba-MA	2	NOT MARRIED	1	EMPLOYEE	1	SQUAMOUS CARCINOMA invasivo	1	IB1	1	NO	0	HAS	2	10	3	NEVER	1	SURGERY;RTX	2	HYSTERECTOMY III	NOT DONE	NOT DONE	ADJUVANT	25	NOT DONE	NOT DONE	DISCHARGED	0	NO	0	YES	1	96	60
2008	48	2	Belém	1	NOT MARRIED	1	HOUSE WIFE	2	SQUAMOUS CARCINOMA invasivo ulcerado	1	IB1	1	NO	0	NO	1	10	3	EX	2	BTX;SURGERY;RTX	2	HYSTERECTOMY III	NOT DONE	NOT DONE	ADJUVANT;Teleterapia	25	ADJUVANT	4	DISCHARGED	0	NO	0	YES	1	98	60
2008	38	2	Breves	2	NOT MARRIED	1	HOUSE WIFE	2	carcinoma de células escamosas invasor	1	IA	1	NO	0	NO	1	10	3	EX	2	SURGERY	1	HYSTERECTOMY III	NOT DONE	NOT DONE	NOT DONE	NOT DONE	NOT DONE	NOT DONE	DISCHARGED	0	NO	0	YES	1	67	60
2010	53	3	Macapá-AP	2	NOT MARRIED	1	HOUSE WIFE	2	Carcinoma de células escamosas invasor	1	IIB	2	YES	1	HAS;HPV	3	10	3	SMOKING	2	QTX	1	NOT DONE	Paliativa	NO INFORMATION		NOT DONE	NOT DONE	NOT DONE	DEATH	1	NO	0	NO	0	0	0
2010	52	3	Marituba	1	NOT MARRIED	1	HOUSE WIFE	2	Carcinoma invasor de células escamosas	1	IIB	2	NO	0	NO	1	10	3	EX	2	QTX;RTX	2	NOT DONE	EXCLUSIVE	NO INFORMATION	EXCLUSIVE	30	NOT DONE	NOT DONE	DEATH	1	NO	0	NO	0	31	31
2005	62	3	Marapanim	2	MARRIED	2	EMPLOYEE	1	carcinoma de células escamosas micro invasor	1	IB	1	NO	0	DM	2	11	3	NEVER	1	BTX;SURGERY;RTX	2	HYSTERECTOMY II	NOT DONE	NOT DONE	ADJUVANT	30	ADJUVANT	4	DISCHARGED	0	1	1	YES	1	100	60
2006	66	3	Belém	1	MARRIED	2	RETIRED	3	carcinoma de células escamosas in situ	1	NICIII	1	NO	0	HAS;HPV	3	11	3	EX	2	SURGERY	1	HYSTERECTOMY III	NOT DONE	NOT DONE	NOT DONE	NOT DONE	NOT DONE	NOT DONE	DISCHARGED	0	NO	0	YES	1	63	60
2007	53	3	Ananindeua	1	WIDOWER	4	HOUSE WIFE	2	SQUAMOUS CARCINOMA invasivo erosado	1	IB1	1	NO	0	NO	1	11	3	NEVER	1	SURGERY;RTX	2	HYSTERECTOMY III	NOT DONE	NOT DONE	ADJUVANT	25	NOT DONE	NOT DONE	DISCHARGED	0	NO	0	YES	1	100	60
2007	53	3	Itaituba	2	MARRIED	2	HOUSE WIFE	2	Carcinoma de células escamosas	1	IIIB	2	NO	0	NO	1	11	3	NEVER	1	RTX	1	NOT DONE	NOT DONE	NOT DONE	EXCLUSIVE	30	NOT DONE	NOT DONE	DEATH	1	NO	0	NO	0	1	1
2007	50	2	São Caetano	2	MARRIED	2	HOUSE WIFE	2	EPIDERMOID CARCINOMA moderadamente diferenciado grau II	1	IA2	1	NO	0	NO	1	11	3	NEVER	1	SURGERY	1	HYSTERECTOMY III	NOT DONE	NOT DONE	NOT DONE	NOT DONE	NOT DONE	NOT DONE	DISCHARGED	0	NO	0	YES	1	89	60
2008	57	3	Santa Izabel	1	NOT MARRIED	1	EMPLOYEE	1	adenocarcinoma pouco diferenciado	2	IIB	2	NO	0	NO	1	11	3	EX	2	BTX;SURGERY;RTX	2	HYSTERECTOMY III	NOT DONE	NOT DONE	ADJUVANT	30	ADJUVANT	4	DISCHARGED	0	1	1	YES	1	61	60
2008	84	3	Santa Izabel	1	NOT MARRIED	1	RETIRED	3	SQUAMOUS CARCINOMA ulcerado	1	IB	1	NO	0	NO	1	11	3	SMOKING	2	BTX;RTX	2	NOT DONE	NOT DONE	NOT DONE	EXCLUSIVE	25	EXCLUSIVE	4	DISCHARGED	0	NO	0	YES	1	101	60
2006	68	3	Bonito	2	NOT MARRIED	1	HOUSE WIFE	2	SQUAMOUS CARCINOMA microinvasor	1	NIC III	1	NO	0	NO	1	12	3	EX	2	SURGERY	1	HYSTERECTOMY II	NOT DONE	NOT DONE	NOT DONE	NOT DONE	NOT DONE	NOT DONE	DISCHARGED	0	NO	0	YES	1	67	60
2006	61	3	Capanema	2	NOT MARRIED	1	EMPLOYEE	1	Carcinoma in situ	1	IA1	1	NO	0	Pneumopatia	2	12	3	EX	2	SURGERY	1	HYSTERECTOMY III	NOT DONE	NOT DONE	NOT DONE	NOT DONE	NOT DONE	NOT DONE	DISCHARGED	0	NO	0	YES	1	71	60
2008	75	3	Belém	1	WIDOWER	4	HOUSE WIFE	2	EPIDERMOID CARCINOMA moderadamente diferenciado	1	IB	1	NO	0	HAS;Pneumopatia	3	12	3	EX	2	BTX;SURGERY;RTX	2	HYSTERECTOMY II	NOT DONE	NOT DONE	ADJUVANT	25	ADJUVANT	4	DISCHARGED	0	NO	0	YES	1	94	60
2008	54	3	Belém	1	WIDOWER	4	EMPLOYEE	1	SQUAMOUS CARCINOMA invasor	1	NIC III	1	NO	0	NO	1	12	3	NEVER	1	BTX;SURGERY;RTX	2	HYSTERECTOMY II	NOT DONE	NOT DONE	ADJUVANT	25	ADJUVANT	4	DISCHARGED	0	NO	0	YES	1	96	60
2005	74	3	Abaetetuba	2	DIVORCED	3	HOUSE WIFE	2	Carcinoms epidermóide grau II	1	IB	1	NO	0	HAS	2	13	3	EX	2	BTX;SURGERY;RTX	2	HYSTERECTOMY III	NOT DONE	NOT DONE	ADJUVANT	25	ADJUVANT	4	DEATH	1	1	1	NO	0	23	23
2005	44	2	Viseu	2	WIDOWER	4	HOUSE WIFE	2	EPIDERMOID CARCINOMA	1	IIB	2	YES	1	NO	1	13	3	EX	2	BTX;SURGERY;RTX	2	HYSTERECTOMY III	NOT DONE	NOT DONE	ADJUVANT	25	ADJUVANT	4	DEATH	1	1	1	NO	0	23	23
2007	42	2	Irituia	2	MARRIED	2	EMPLOYEE	1	Carcinoma de células escamosas invasor	1	IB1	1	YES	1	NO	1	13	3	EX	2	BTX;SURGERY;RTX	2	HYSTERECTOMY III	NOT DONE	NOT DONE	ADJUVANT	25	ADJUVANT	4	DISCHARGED	0	NO	0	YES	1	79	60
2009	50	2	Castanhal	1	MARRIED	2	HOUSE WIFE	2	Carcinoma epiermoide invasivo	1	IIIB	2	YES	1	Pneumopatia	2	13	3	NEVER	1	NOT DONE	3	NOT DONE	NOT DONE	NOT DONE	NOT DONE	NOT DONE	NOT DONE	NOT DONE	DEATH	1	NO	0	NO	0	3	3
2009	50	2	Santarém	2	NOT MARRIED	1	EMPLOYEE	1	EPIDERMOID CARCINOMA	1	IIB	2	YES	1	NO	1	13	3	EX	2	RTX	1	NOT DONE	NOT DONE	NOT DONE	EXCLUSIVE	2	NOT DONE	NOT DONE	DEATH	1	NO	0	NO	0	1	1
2006	65	3	Castanhal	1	NOT MARRIED	1	HOUSE WIFE	2	Lesão intra-epitelial escamosa de alto grau	1	NIC III	1	YES	1	DM;HAS	3	14	3	EX	2	SURGERY	1	HYSTERECTOMY II	NOT DONE	NOT DONE	NOT DONE	NOT DONE	NOT DONE	NOT DONE	DISCHARGED	0	NO	0	YES	1	63	60
2009	67	3	Igarapé-Miri	2	MARRIED	2	RETIRED	3	Carcinoma de células escamosas	1	NICIII	1	NO	0	NO	1	14	3	EX	2	BTX;SURGERY;RTX	2	HYSTERECTOMY I	NOT DONE	NOT DONE	ADJUVANT	25	ADJUVANT	4	DISCHARGED	0	NO	0	YES	1	86	60
2010	66	3	Ananindeua	1	WIDOWER	4	EMPLOYEE	1	SQUAMOUS CARCINOMA ulcerado	1	IIB	2	NO	0	NO	1	14	3	EX	2	RTX	1	NOT DONE	NOT DONE	NOT DONE	EXCLUSIVE	40	NOT DONE	NOT DONE	DEATH	1	NO	0	NO	0	10	10
2005	67	3	Abaetetuba	2	MARRIED	2	HOUSE WIFE	2	SQUAMOUS CARCINOMA in situ	1	IA	1	NO	0	HAS;HPV	3	15	3	NEVER	1	SURGERY	1	HYSTERECTOMY II	NOT DONE	NOT DONE	NOT DONE	NOT DONE	NOT DONE	NOT DONE	DISCHARGED	0	NO	0	YES	1	92	60
2008	68	3	Muana	2	NOT MARRIED	1	EMPLOYEE	1	Lesão intraepitelial de alto grau	1	NIC III	1	NO	0	HPV	2	15	3	EX	2	SURGERY	1	HYSTERECTOMY II	NOT DONE	NOT DONE	NOT DONE	NOT DONE	NOT DONE	NOT DONE	DISCHARGED	0	1	1	YES	1	65	60
2007	53	3	Bragança	2	MARRIED	2	HOUSE WIFE	2	Carcinoma in situ de células escamosas	1	IA1	1	NO	0	NO	1	16	3	EX	2	SURGERY	1	HYSTERECTOMY II	NOT DONE	NOT DONE	NOT DONE	NOT DONE	NOT DONE	NOT DONE	DISCHARGED	0	NO	0	YES	1	98	60
2005	80	3	Belém	1	WIDOWER	4	HOUSE WIFE	2	adenocarcinoma moderadamente diferenciado	2	IB	1	NO	0	HAS	2	17	3	EX	2	SURGERY;RTX	2	HYSTERECTOMY III	NOT DONE	NOT DONE	ADJUVANT	25	NOT DONE	NOT DONE	DISCHARGED	0	NO	0	YES	1	117	60
2006	67	3	Traquatuea	2	MARRIED	2	HOUSE WIFE	2	SQUAMOUS CARCINOMA invasor	1	IIB	2	NO	0	HAS	2	17	3	NEVER	1	RTX	1	NOT DONE	NOT DONE	NOT DONE	EXCLUSIVE;Teleterapia	30	NOT DONE	NOT DONE	DISCHARGED	0	NO	0	YES	1	103	60

## Sheet: code plan
record	year	age	age code	provenance	provenance code	civil status	civil status code	occupation	occupation code	HISTOPATHOLOGICAL REPORT	HISTOPATHOLOGICAL REPORT code	staging	staging code	metastasis	metastasis code	comorbities	Comorbities code	children	children code	smoking	smoking code	therapy	therapy code	outcome	outcome code	readmission	readmission code	survival	survival code	survival time	survival time 5 years
105075	2005	43	2	Ananindeua	1	NOT MARRIED	1	HOUSE WIFE	2	SQUAMOUS CARCINOMA in situ	1	0	1	NO	0	NO	1	2	3	NEVER	1	SURGERY	1	DISCHARGED	0	NO	0	YES	1	80	60
100857	2005	69	3	Belém	1	NOT MARRIED	1	HOUSE WIFE	2	SQUAMOUS CARCINOMA in situ	1	0	1	NO	0	NO	1	9	3	NEVER	1	SURGERY	1	DISCHARGED	0	NO	0	YES	1	112	60
96024	2005	40	2	Belém	1	MARRIED	2	HOUSE WIFE	2	SQUAMOUS CARCINOMA in situ	1	0	1	NO	0	NO	1	4	3	EX	2	SURGERY	1	DISCHARGED	0	NO	0	YES	1	119	60
105058	2005	69	3	Belém	1	DIVORCED	3	RETIRED	3	SQUAMOUS CARCINOMA in situ	1	0	1	NO	0	NO	1	8	3	EX	2	SURGERY	1	DISCHARGED	0	NO	0	YES	1	130	60
99129	2005	48	2	Castanhal	1	MARRIED	2	HOUSE WIFE	2	carcinoma de células escamosas in situ	1	0	1	NO	0	NO	1	7	3	NEVER	1	SURGERY	1	DISCHARGED	0	NO	0	YES	1	130	60
104311	2005	33	2	Marituba	1	NOT MARRIED	1	HOUSE WIFE	2	SQUAMOUS CARCINOMA in situ	1	0	1	NO	0	NO	1	3	3	EX	2	SURGERY	1	DISCHARGED	0	NO	0	YES	1	119	60
59586	2005	50	2	Curuça	2	MARRIED	2	EMPLOYEE	1	carcinoma in situ	1	0	1	NO	0	DM;HAS	3	0	1	NO INFORMATION	1	SURGERY	1	DISCHARGED	0	NO	0	NO	0	114	60
99569	2005	54	3	Igarapé Miri	2	MARRIED	2	HOUSE WIFE	2	SQUAMOUS CARCINOMA in situ	1	0	1	NO	0	HPV	2	8	3	NEVER	1	SURGERY	1	DISCHARGED	0	NO	0	YES	1	88	60
97571	2005	36	2	Belém	1	MARRIED	2	HOUSE WIFE	2	carcinoma de células escamosas microinvasor	1	IA	1	NO	0	NO	1	5	3	NEVER	1	SURGERY	1	DISCHARGED	0	1	1	YES	1	117	60
103348	2005	43	2	Castanhal	1	MARRIED	2	HOUSE WIFE	2	EPIDERMOID CARCINOMA micro invasor	1	IA	1	NO	0	NO	1	3	3	NEVER	1	SURGERY	1	DISCHARGED	0	NO	0	YES	1	131	60
48013	2005	67	3	Abaetetuba	2	MARRIED	2	HOUSE WIFE	2	SQUAMOUS CARCINOMA in situ	1	IA	1	NO	0	HAS;HPV	3	15	3	NEVER	1	SURGERY	1	DISCHARGED	0	NO	0	YES	1	92	60
89771	2005	50	2	Barcarena	2	MARRIED	2	EMPLOYEE	1	SQUAMOUS CARCINOMA micro invasor	1	IA	1	NO	0	NO	1	4	3	NEVER	1	SURGERY	1	DISCHARGED	0	NO	0	YES	1	50	50
99262	2005	51	3	Paragominas	2	MARRIED	2	EMPLOYEE	1	EPIDERMOID CARCINOMA ceratinizante	1	IA	1	NO	0	NO	1	8	3	EX	2	SURGERY;RTX	2	DISCHARGED	0	NO	0	YES	1	136	60
61222	2005	76	3	Santa Bárbara	2	MARRIED	2	HOUSE WIFE	2	Mullerian adenosarcoma do corpo uterino	3	IA	1	NO	0	NO	1	NO INFORMATION	1	NEVER	1	SURGERY	1	DISCHARGED	0	NO	0	YES	1	129	60
99936	2005	50	2	Ananindeua	1	NOT MARRIED	1	HOUSE WIFE	2	EPIDERMOID CARCINOMA grau II	1	IB	1	NO	0	NO	1	2	3	EX	2	BTX;SURGERY;RTX	2	DEATH	1	>1	1	NO	0	33	33
98667	2005	42	2	Ananindeua	1	MARRIED	2	HOUSE WIFE	2	SQUAMOUS CARCINOMA in situ	1	IB	1	NO	0	NO	1	4	3	NEVER	1	SURGERY	1	DISCHARGED	0	NO	0	YES	1	93	60
78743	2005	48	2	Belém	1	NOT MARRIED	1	HOUSE WIFE	2	SQUAMOUS CARCINOMA in situ	1	IB	1	NO	0	HAS	2	0	1	EX	2	SURGERY	1	DISCHARGED	0	>1	1	YES	1	62	60
102446	2005	34	2	Belém	1	MARRIED	2	HOUSE WIFE	2	EPIDERMOID CARCINOMA grau III	1	IB	1	NO	0	Pneumopatia	2	3	3	EX	2	BTX;SURGERY;RTX	2	DISCHARGED	0	NO	0	YES	1	112	60
105142	2005	80	3	Belém	1	WIDOWER	4	HOUSE WIFE	2	adenocarcinoma moderadamente diferenciado	2	IB	1	NO	0	HAS	2	17	3	EX	2	SURGERY;RTX	2	DISCHARGED	0	NO	0	YES	1	117	60
104721	2005	45	2	Belém	1	WIDOWER	4	EMPLOYEE	1	EPIDERMOID CARCINOMA	1	IB	1	NO	0	HAS;HPV	3	6	3	EX	2	BTX;SURGERY;RTX	2	DISCHARGED	0	NO	0	YES	1	126	60
47045	2005	60	3	Belém	1	MARRIED	2	HOUSE WIFE	2	Adenocarcinoma moderadamente diferenciado	2	IB	1	YES	1	DM;HAS;TVP	3	9	3	NEVER	1	BTX;SURGERY;RTX	2	DEATH	1	1	1	NO	0	18	18
26337	2005	56	3	Castanhal	1	MARRIED	2	HOUSE WIFE	2	EPIDERMOID CARCINOMA moderado	1	IB	1	NO	0	NO	1	6	3	SMOKING	2	SURGERY;RTX	2	DISCHARGED	0	>1	1	YES	1	120	60
71805	2005	70	3	Marituba	1	WIDOWER	4	HOUSE WIFE	2	EPIDERMOID CARCINOMA invasor	1	IB	1	NO	0	NO	1	9	3	EX	2	BTX;RTX	2	DISCHARGED	0	NO	0	YES	1	131	60
89479	2005	74	3	Abaetetuba	2	DIVORCED	3	HOUSE WIFE	2	Carcinoms epidermóide grau II	1	IB	1	NO	0	HAS	2	13	3	EX	2	BTX;SURGERY;RTX	2	DEATH	1	1	1	NO	0	23	23
103249	2005	44	2	DISCHARGED mira	2	NOT MARRIED	1	HOUSE WIFE	2	EPIDERMOID CARCINOMA	1	IB	1	NO	0	DM;HAS	3	4	3	NEVER	1	BTX;SURGERY;RTX	2	DISCHARGED	0	>1	1	YES	1	62	60
101222	2005	30	1	Dom Eliseu	2	MARRIED	2	HOUSE WIFE	2	EPIDERMOID CARCINOMA ceratinizante invasor	1	IB	1	NO	0	NO	1	3	3	EX	2	BTX;SURGERY;RTX	2	DEATH	1	NO	0	YES	1	121	60
5782	2005	49	2	Maracacume- MA	2	DIVORCED	3	HOUSE WIFE	2	carcinoma de cél. Escamosas micro invasor	1	IB	1	NO	0	HAS	2	1	2	SMOKING	2	SURGERY	1	DISCHARGED	0	NO	0	YES	1	78	60
101025	2005	62	3	Marapanim	2	MARRIED	2	EMPLOYEE	1	carcinoma de células escamosas micro invasor	1	IB	1	NO	0	DM	2	11	3	NEVER	1	BTX;SURGERY;RTX	2	DISCHARGED	0	1	1	YES	1	100	60
104144	2005	33	2	Santa Maria do Pará	2	NOT MARRIED	1	HOUSE WIFE	2	EPIDERMOID CARCINOMA	1	IB	1	NO	0	NO	1	3	3	SMOKING	2	BTX;SURGERY;RTX	2	DEATH	1	1	1	NO	0	15	15
92962	2005	61	3	Cametá	2	MARRIED	2	EMPLOYEE	1	EPIDERMOID CARCINOMA ceratinizante invasor	1	IB1	1	NO	0	HAS	2	NO INFORMATION	1	NEVER	1	BTX;SURGERY;RTX	2	DISCHARGED	0	NO	0	YES	1	97	60
94963	2005	49	2	Tucuruí	2	NOT MARRIED	1	EMPLOYEE	1	EPIDERMOID CARCINOMA	1	IB1	1	NO	0	HPV	2	3	3	SMOKING	2	BTX;SURGERY;RTX	2	DISCHARGED	0	1	1	YES	1	140	60
104229	2005	26	1	Magalhães Barata	2	NOT MARRIED	1	HOUSE WIFE	2	CERVICAL CARCINOMA invasivo	1	IB2	1	NO	0	NO	1	5	3	NEVER	1	SURGERY	1	DISCHARGED	0	NO	0	YES	1	119	60
74088	2005	30	1	Belém	1	NOT MARRIED	1	HOUSE WIFE	2	Carcinoma in situ de células escamosas	1	II	2	NO	0	HPV	2	4	3	NEVER	1	SURGERY	1	DISCHARGED	0	1	1	YES	1	133	60
56484	2005	52	3	Santo Antônio do Tauá	2	MARRIED	2	HOUSE WIFE	2	EPIDERMOID CARCINOMA moderadamente avançado diferenciado	1	II	2	NO	0	NO	1	5	3	EX	2	SURGERY	1	DISCHARGED	0	NO	0	YES	1	57	57
102247	2005	56	3	Belém	1	MARRIED	2	HOUSE WIFE	2	SQUAMOUS CARCINOMA in situ	1	IIA	2	NO	0	NO	1	7	3	NEVER	1	SURGERY	1	DISCHARGED	0	NO	0	YES	1	117	60
101744	2005	63	3	Ananindeua	1	MARRIED	2	EMPLOYEE	1	EPIDERMOID CARCINOMA	1	IIB	2	NO	0	NO	1	0	1	NEVER	1	BTX;SURGERY;RTX	2	DISCHARGED	0	NO	0	YES	1	87	60
104383	2005	28	1	Belém	1	NOT MARRIED	1	EMPLOYEE	1	invasive adenocarcinoma	2	IIB	2	NO	0	NO	1	0	1	NEVER	1	SURGERY;RTX	2	DISCHARGED	0	NO	0	YES	1	103	60
97548	2005	27	1	Belém	1	MARRIED	2	HOUSE WIFE	2	EPIDERMOID CARCINOMA	1	IIB	2	NO	0	NO	1	5	3	NEVER	1	BTX;SURGERY;RTX	2	DISCHARGED	0	NO	0	YES	1	132	60
95462	2005	64	3	Belém	1	DIVORCED	3	RETIRED	3	EPIDERMOID CARCINOMA Invasor	1	IIB	2	NO	0	HAS	2	6	3	EX	2	RTX	1	DEATH	1	NO	0	NO	0	3	3
97996	2005	47	2	Belém	1	NOT MARRIED	1	HOUSE WIFE	2	EPIDERMOID CARCINOMA invasor	1	IIB	2	NO	0	HAS	2	2	3	EX	2	SURGERY;RTX	2	DEATH	1	1	1	NO	0	33	33
29321	2005	35	2	Abaetetuba	2	MARRIED	2	HOUSE WIFE	2	Carcinoma microinvasor do colo uterino	1	IIB	2	NO	0	HPV	2	5	3	NEVER	1	SURGERY	1	DISCHARGED	0	NO	0	YES	1	104	60
98400	2005	52	3	Igarapé Miri	2	MARRIED	2	HOUSE WIFE	2	EPIDERMOID CARCINOMA ceratinizante	1	IIB	2	YES	1	NO	1	8	3	NEVER	1	BTX;SURGERY;RTX	2	DISCHARGED	0	NO	0	YES	1	136	60
95729	2005	49	2	Irituia	2	MARRIED	2	HOUSE WIFE	2	EPIDERMOID CARCINOMA invasivo	1	IIB	2	NO	0	NO	1	2	3	NO INFORMATION	1	BTX;QTX;RTX	2	DISCHARGED	0	NO	0	YES	1	136	60
101861	2005	41	2	Jacundá	2	MARRIED	2	HOUSE WIFE	2	EPIDERMOID CARCINOMA ceratinizante invasor	1	IIB	2	NO	0	NO	1	4	3	EX	2	BTX;SURGERY;RTX	2	DISCHARGED	0	NO	0	YES	1	82	60
103266	2005	63	3	Nova Timboteua	2	WIDOWER	4	HOUSE WIFE	2	EPIDERMOID CARCINOMA Invasor	1	IIB	2	NO	0	NO	1	5	3	NEVER	1	BTX;RTX	2	DEATH	1	NO	0	NO	0	11	11
104059	2005	34	2	Paragominas	2	NOT MARRIED	1	EMPLOYEE	1	EPIDERMOID CARCINOMA moderadamente diferenciado	1	IIB	2	NO	0	NO	1	3	3	EX	2	SURGERY;RTX	2	DEATH	1	1	1	NO	0	12	12
102579	2005	44	2	Viseu	2	WIDOWER	4	HOUSE WIFE	2	EPIDERMOID CARCINOMA	1	IIB	2	YES	1	NO	1	13	3	EX	2	BTX;SURGERY;RTX	2	DEATH	1	1	1	NO	0	23	23
104654	2005	26	1	Belém	1	NOT MARRIED	1	HOUSE WIFE	2	carcinoma mal diferenciado	1	IIIB	3	YES	1	NO	1	2	3	SMOKING	2	SURGERY	1	DEATH	1	NO	0	NO	0	1	1
104549	2005	51	3	Belém	1	MARRIED	2	HOUSE WIFE	2	carcinoma de células escamosas	1	IIIB	3	NO	0	NO	1	2	3	EX	2	NOT DONE	3	DEATH	1	NO	0	NO	0	1	1
76989	2005	64	3	Castanhal	1	NOT MARRIED	1	HOUSE WIFE	2	carcinoma uterino	1	IIIB	3	YES	1	DM;HAS	3	4	3	NEVER	1	RTX	1	DISCHARGED	0	NO	0	YES	1	112	60
103058	2005	52	3	Capanema	2	NOT MARRIED	1	HOUSE WIFE	2	EPIDERMOID CARCINOMA invasor	1	IIIB	3	YES	1	NO	1	3	3	EX	2	BTX;RTX	2	DEATH	1	1	1	NO	0	11	11
103456	2005	52	3	Laranjal do Jari	2	MARRIED	2	HOUSE WIFE	2	EPIDERMOID CARCINOMA	1	IIIB	3	NO	0	NO	1	8	3	NO INFORMATION	1	RTX	1	DEATH	1	1	1	NO	0	1	1
100315	2005	71	3	Portel	2	WIDOWER	4	HOUSE WIFE	2	EPIDERMOID CARCINOMA	1	IIIB	3	YES	1	NO	1	NO INFORMATION	1	EX	2	NOT DONE	3	DEATH	1	NO	0	NO	0	0	0
99485	2005	89	3	Belém	1	MARRIED	2	HOUSE WIFE	2	SQUAMOUS CARCINOMA invasor	1	NIC III	1	NO	0	NO	1	5	3	NEVER	1	BTX;SURGERY	2	DISCHARGED	0	NO	0	YES	1	108	60
100902	2005	56	3	Belém	1	MARRIED	2	EMPLOYEE	1	carcinoma in situ de células escamosas	1	NIC III	1	NO	0	NO	1	5	3	NEVER	1	SURGERY	1	DISCHARGED	0	NO	0	YES	1	146	60
72097	2005	43	2	Belém	1	MARRIED	2	EMPLOYEE	1	SQUAMOUS CARCINOMA in situ	1	NIC III	1	NO	0	HPV	2	4	3	NEVER	1	SURGERY	1	DISCHARGED	0	NO	0	YES	1	100	60
93261	2005	26	1	Belém	1	NOT MARRIED	1	HOUSE WIFE	2	Carcinoma in situ	1	NIC III	1	NO	0	HPV	2	0	1	NEVER	1	SURGERY	1	DISCHARGED	0	NO	0	YES	1	122	60
101926	2005	58	3	Castanhal	1	MARRIED	2	EMPLOYEE	1	EPIDERMOID CARCINOMA ceratinizante invasor	1	NIC III	1	NO	0	DM	2	6	3	NEVER	1	BTX;SURGERY;RTX	2	DISCHARGED	0	NO	0	YES	1	119	60
96154	2005	37	2	Breves	2	MARRIED	2	HOUSE WIFE	2	SQUAMOUS CARCINOMA in situ	1	NIC III	1	NO	0	NO	1	6	3	EX	2	SURGERY	1	DISCHARGED	0	NO	0	YES	1	63	60
55972	2005	27	1	Igarapé Miri	2	MARRIED	2	HOUSE WIFE	2	SQUAMOUS CARCINOMA in situ	1	NIC III	1	NO	0	HPV	2	NO INFORMATION	1	NO INFORMATION	1	SURGERY	1	DISCHARGED	0	NO	0	YES	1	143	60
117732	2006	63	3	Belém	1	WIDOWER	4	HOUSE WIFE	2	SQUAMOUS CARCINOMA in situ	1	0	1	NO	0	NO	1	4	3	NEVER	1	SURGERY	1	DISCHARGED	0	NO	0	YES	1	66	60
120069	2006	53	3	Igarapé Miri	2	MARRIED	2	HOUSE WIFE	2	SQUAMOUS CARCINOMA in situ	1	0	1	NO	0	NO	1	4	3	NEVER	1	SURGERY	1	DISCHARGED	0	NO	0	YES	1	123	60
132675	2006	79	3	Tomé-Açu	2	MARRIED	2	HOUSE WIFE	2	EPIDERMOID CARCINOMA Invasor	1	0	1	NO	0	NO	1	1	2	EX	2	BTX;SURGERY;RTX	2	DISCHARGED	0	NO	0	YES	1	95	60
118861	2006	32	2	Nova Esperança do Piriá	2	NOT MARRIED	1	HOUSE WIFE	2	Carcinoma in situ	1	1A	1	NO	0	NO	1	5	3	NEVER	1	SURGERY	1	DISCHARGED	0	NO	0	YES	1	60	60
122214	2006	63	3	Belém	1	WIDOWER	4	HOUSE WIFE	2	EPIDERMOID CARCINOMA moderadamente diferenciado	1	1B	1	NO	0	NO	1	7	3	EX	2	BTX;SURGERY;RTX	2	DISCHARGED	0	NO	0	YES	1	62	60
132371	2006	32	2	Portel	2	NOT MARRIED	1	HOUSE WIFE	2	Carcinoma de células escamosas	1	1B	1	NO	0	NO	1	3	3	EX	2	BTX;SURGERY;RTX	2	DISCHARGED	0	NO	0	YES	1	114	60
117610	2006	54	3	Belém	1	MARRIED	2	HOUSE WIFE	2	SQUAMOUS CARCINOMA invasivo	1	2B	1	NO	0	NO	1	7	3	NEVER	1	SURGERY;RTX	2	DISCHARGED	0	NO	0	YES	1	90	60
123100	2006	56	3	Belém	1	WIDOWER	4	HOUSE WIFE	2	Adenocarcinoma seroso papilifero nodal metastático	2	3B	1	YES	1	DM;HAS	3	3	3	NEVER	1	SURGERY;RTX	2	DEATH	1	1	1	NO	0	4	4
114103	2006	43	2	Ananindeua	1	NOT MARRIED	1	HOUSE WIFE	2	Carcinoma de células escamosas invasor	1	IA	1	NO	0	NO	1	2	3	SMOKING	2	SURGERY	1	DISCHARGED	0	NO	0	YES	1	61	60
122016	2006	58	3	Marituba	1	NOT MARRIED	1	HOUSE WIFE	2	SQUAMOUS CARCINOMA micro-invasor	1	IA	1	NO	0	NO	1	0	1	SMOKING	2	SURGERY	1	DISCHARGED	0	NO	0	YES	1	65	60
118379	2006	61	3	Capanema	2	NOT MARRIED	1	EMPLOYEE	1	Carcinoma in situ	1	IA1	1	NO	0	Pneumopatia	2	12	3	EX	2	SURGERY	1	DISCHARGED	0	NO	0	YES	1	71	60
116948	2006	59	3	Marapanim	2	MARRIED	2	HOUSE WIFE	2	SQUAMOUS CARCINOMA in situ	1	IA1	1	YES	1	DM;HAS;HPV	3	10	3	NEVER	1	BTX;SURGERY;QTX;RTX	2	DISCHARGED	0	1	1	YES	1	64	60
114682	2006	54	3	Capanema	2	MARRIED	2	EMPLOYEE	1	SQUAMOUS CARCINOMA invasor	1	IA2	1	NO	0	NO	1	10	3	SMOKING	2	SURGERY	1	DISCHARGED	0	NO	0	YES	1	73	60
115046	2006	62	3	Irituia	2	MARRIED	2	EMPLOYEE	1	SQUAMOUS CARCINOMA micro invasor	1	IA2	1	YES	1	NO	1	10	3	EX	2	SURGERY;QTX;RTX	2	DISCHARGED	0	NO	0	NO	0	60	60
114463	2006	65	3	Belém	1	NOT MARRIED	1	HOUSE WIFE	2	Carcinoma de células escamosas	1	IB	1	NO	0	HAS;HPV	3	3	3	EX	2	BTX;SURGERY;RTX	2	DISCHARGED	0	NO	0	YES	1	85	60
123527	2006	70	3	Belém	1	WIDOWER	4	HOUSE WIFE	2	EPIDERMOID CARCINOMA	1	IB	1	NO	0	NO	1	9	3	NEVER	1	BTX;SURGERY;RTX	2	DEATH	1	1	1	NO	0	30	30
122605	2006	29	1	Belém	1	MARRIED	2	EMPLOYEE	1	SQUAMOUS CARCINOMA in situ	1	IB	1	NO	0	NO	1	3	3	NEVER	1	SURGERY	1	DISCHARGED	0	NO	0	YES	1	117	60
118997	2006	52	3	Castanhal	1	MARRIED	2	HOUSE WIFE	2	Squamous cell carcinoma invasivo moderamente diferenciado	1	IB	1	NO	0	NO	1	0	1	EX	2	BTX;SURGERY;RTX	2	DISCHARGED	0	NO	0	YES	1	61	60
124820	2006	43	2	Marabá	2	MARRIED	2	HOUSE WIFE	2	Squamous cell carcinoma	1	IB	1	NO	0	NO	1	3	3	EX	2	BTX;SURGERY;RTX	2	DISCHARGED	0	NO	0	YES	1	60	60
124419	2006	42	2	Santa Luzia do Pará	2	WIDOWER	4	HOUSE WIFE	2	Carcinoma indiferenciado	1	IB	1	NO	0	NO	1	3	3	SMOKING	2	BTX;RTX	2	DISCHARGED	0	NO	0	YES	1	114	60
118145	2006	66	3	Viseu	2	NOT MARRIED	1	HOUSE WIFE	2	EPIDERMOID CARCINOMA invasor	1	IB	1	NO	0	HPV	2	10	3	NEVER	1	BTX;SURGERY;RTX	2	DISCHARGED	0	NO	0	YES	1	123	60
120739	2006	34	2	Marituba	1	NOT MARRIED	1	EMPLOYEE	1	SQUAMOUS CARCINOMA in situ	1	IB1	1	NO	0	NO	1	4	3	EX	2	BTX;SURGERY;RTX	2	DISCHARGED	0	NO	0	YES	1	72	60
122693	2006	49	2	Marituba	1	NOT MARRIED	1	EMPLOYEE	1	Invasive adenocarcinoma	2	IB1	1	NO	0	HPV	2	4	3	EX	2	BTX;SURGERY;RTX	2	DISCHARGED	0	1	1	YES	1	108	60
120255	2006	39	2	Afuá	2	NOT MARRIED	1	EMPLOYEE	1	Squamous cell carcinoma invasor	1	IB1	1	YES	1	NO	1	6	3	SMOKING	2	BTX;SURGERY;RTX	2	DISCHARGED	0	NO	0	YES	1	89	60
122863	2006	31	2	Bonito	2	NOT MARRIED	1	HOUSE WIFE	2	EPIDERMOID CARCINOMA	1	IB1	1	NO	0	NO	1	2	3	EX	2	SURGERY	1	DISCHARGED	0	NO	0	YES	1	112	60
118998	2006	28	1	Santa Bárbara	2	NOT MARRIED	1	HOUSE WIFE	2	Carcinoma de células escamosas	1	IB1	1	NO	0	HPV	2	7	3	NEVER	1	SURGERY	1	DISCHARGED	0	NO	0	YES	1	90	60
116700	2006	39	2	São Sebastião de Boa Vista	2	NOT MARRIED	1	EMPLOYEE	1	SQUAMOUS CARCINOMA invasivo	1	IB1	1	YES	1	NO	1	5	3	NEVER	1	SURGERY	1	DISCHARGED	0	NO	0	YES	1	112	60
113157	2006	72	3	Ananindeua	1	NOT MARRIED	1	RETIRED	3	SQUAMOUS CARCINOMA invasivo	1	IB2	1	NO	0	NO	1	10	3	EX	2	BTX;SURGERY;RTX	2	DISCHARGED	0	NO	0	YES	1	90	60
123232	2006	43	2	Belém	1	WIDOWER	4	HOUSE WIFE	2	EPIDERMOID CARCINOMA invasor	1	IB2	1	NO	0	NO	1	5	3	NEVER	1	BTX;RTX	2	DISCHARGED	0	NO	0	YES	1	110	60
126041	2006	49	2	Colares	2	MARRIED	2	HOUSE WIFE	2	SQUAMOUS CARCINOMA invasivo ulcerado	1	IB2	1	NO	0	NO	1	6	3	NEVER	1	BTX;SURGERY;RTX	2	DISCHARGED	0	NO	0	YES	1	93	60
121567	2006	38	2	Paragominas	2	NOT MARRIED	1	HOUSE WIFE	2	SQUAMOUS CARCINOMA invasor	1	IB2	1	NO	0	HPV	2	9	3	NEVER	1	BTX;SURGERY;RTX	2	DISCHARGED	0	NO	0	YES	1	121	60
116378	2006	67	3	Abaetetuba	2	MARRIED	2	HOUSE WIFE	2	EPIDERMOID CARCINOMA	1	IIB	2	NO	0	NO	1	0	1	EX	2	BTX;QTX;RTX	2	DISCHARGED	0	NO	0	YES	1	82	60
119762	2006	57	3	Bragança	2	MARRIED	2	HOUSE WIFE	2	Carcinoma Adenoescamoso pouco diferenciado	1	IIB	2	NO	0	DM;HAS;TVP	3	9	3	SMOKING	2	BTX;SURGERY;RTX	2	DEATH	1	1	1	NO	0	9	9
118004	2006	40	2	Bragança	2	MARRIED	2	EMPLOYEE	1	SQUAMOUS CARCINOMA invasor	1	IIB	2	NO	0	NO	1	7	3	EX	2	BTX;SURGERY;RTX	2	DISCHARGED	0	NO	0	YES	1	114	60
94496	2006	67	3	Traquateua	2	MARRIED	2	HOUSE WIFE	2	SQUAMOUS CARCINOMA invasor	1	IIB	2	NO	0	HAS	2	17	3	NEVER	1	RTX	1	DISCHARGED	0	NO	0	YES	1	103	60
122	2006	36	2	Tucuruí	2	MARRIED	2	HOUSE WIFE	2	EPIDERMOID CARCINOMA	1	IIB	2	NO	0	NO	1	6	3	EX	2	BTX;SURGERY;RTX	2	DISCHARGED	0	NO	0	YES	1	98	60
121619	2006	31	2	Ananindeua	1	NOT MARRIED	1	HOUSE WIFE	2	EPIDERMOID CARCINOMA	1	IIIB	3	NO	0	NO	1	1	2	NEVER	1	BTX;RTX	2	DEATH	1	1	1	NO	0	16	16
120265	2006	80	3	Belém	1	WIDOWER	4	HOUSE WIFE	2	Carcinoma sólido invasivo pouco diferenciado	1	IIIB	3	YES	1	NO	1	2	3	SMOKING	2	RTX	1	DEATH	1	NO	0	NO	0	1	1
122436	2006	53	3	Belém	1	NOT MARRIED	1	EMPLOYEE	1	EPIDERMOID CARCINOMA	1	IIIB	3	YES	1	NO	1	3	3	NEVER	1	NOT DONE	3	DEATH	1	NO	0	NO	0	0	0
122815	2006	69	3	Belém	1	NOT MARRIED	1	HOUSE WIFE	2	SQUAMOUS CARCINOMA	1	IIIB	3	YES	1	HAS	2	8	3	NEVER	1	RTX	1	DEATH	1	NO	0	NO	0	7	7
116384	2006	74	3	Abaetetuba	2	WIDOWER	4	HOUSE WIFE	2	SQUAMOUS CARCINOMA invasivo	1	IIIB	3	YES	1	NO	1	7	3	SMOKING	2	BTX;SURGERY;RTX	2	DISCHARGED	0	1	1	YES	1	107	60
119899	2006	42	2	São Caetano de Odivelas	2	MARRIED	2	EMPLOYEE	1	EPIDERMOID CARCINOMA	1	IIIB	3	NO	0	NO	1	2	3	EX	2	BTX;RTX	2	DEATH	1	1	1	NO	0	9	9
122161	2006	69	3	Vigia	2	DIVORCED	3	HOUSE WIFE	2	EPIDERMOID CARCINOMA	1	IIIB	3	NO	0	NO	1	5	3	SMOKING	2	NOT DONE	3	DEATH	1	NO	0	NO	0	0	0
122370	2006	42	2	Mãe do Rio	2	MARRIED	2	HOUSE WIFE	2	Adenocarcinoma pouco diferenciado	2	IV	4	YES	1	NO	1	0	1	NEVER	1	NOT DONE	3	DEATH	1	NO	0	NO	0	0	0
126654	2006	31	2	Ananindeua	1	MARRIED	2	HOUSE WIFE	2	carcinoma de células escamosas microinvasor	1	NIC III	1	NO	0	HPV	2	1	2	NEVER	1	SURGERY	1	DISCHARGED	0	NO	0	YES	1	90	60
123421	2006	65	3	Belém	1	MARRIED	2	HOUSE WIFE	2	SQUAMOUS CARCINOMA in situ	1	NIC III	1	NO	0	NO	1	6	3	EX	2	SURGERY	1	DISCHARGED	0	1	1	YES	1	60	60
126446	2006	68	3	Belém	1	MARRIED	2	HOUSE WIFE	2	Lesão intra-epitelial escamosa de alto grau	1	NIC III	1	NO	0	NO	1	3	3	EX	2	SURGERY	1	DISCHARGED	0	NO	0	YES	1	103	60
116600	2006	51	3	Belém	1	MARRIED	2	HOUSE WIFE	2	EPIDERMOID CARCINOMA micro invasor EPIDERMOID CARCINOMA micro invasor	1	NIC III	1	NO	0	HPV	2	10	3	EX	2	SURGERY	1	DISCHARGED	0	NO	0	YES	1	118	60
126451	2006	49	2	Belém	1	NOT MARRIED	1	EMPLOYEE	1	lesão intraepitelial escamosa de alto grau	1	NIC III	1	NO	0	NO	1	1	2	NEVER	1	SURGERY	1	DISCHARGED	0	NO	0	YES	1	114	60
118713	2006	71	3	Castanhal	1	MARRIED	2	HOUSE WIFE	2	Lesãom intra-epitelial escamosa de alto grau	1	NIC III	1	NO	0	DM;HAS	3	8	3	EX	2	SURGERY	1	DEATH	1	NO	0	YES	1	1	1
124026	2006	46	2	Castanhal	1	NOT MARRIED	1	HOUSE WIFE	2	Lesão intraepitelial escamosa de alto grau	1	NIC III	1	NO	0	HPV	2	3	3	EX	2	SURGERY	1	DISCHARGED	0	NO	0	YES	1	61	60
118576	2006	65	3	Castanhal	1	NOT MARRIED	1	HOUSE WIFE	2	Lesão intra-epitelial escamosa de alto grau	1	NIC III	1	YES	1	DM;HAS	3	14	3	EX	2	SURGERY	1	DISCHARGED	0	NO	0	YES	1	63	60
123400	2006	34	2	Abaetetuba	2	MARRIED	2	HOUSE WIFE	2	SQUAMOUS CARCINOMA in situ	1	NIC III	1	NO	0	HPV	2	2	3	EX	2	SURGERY	1	DISCHARGED	0	NO	0	YES	1	62	60
116185	2006	57	3	Abaetetuba	2	NOT MARRIED	1	HOUSE WIFE	2	Carcinoma de células escamosas	1	NIC III	1	NO	0	HAS;HPV	3	2	3	EX	2	SURGERY	1	DISCHARGED	0	1	1	YES	1	69	60
117967	2006	68	3	Bonito	2	NOT MARRIED	1	HOUSE WIFE	2	SQUAMOUS CARCINOMA microinvasor	1	NIC III	1	NO	0	NO	1	12	3	EX	2	SURGERY	1	DISCHARGED	0	NO	0	YES	1	67	60
116170	2006	61	3	Bragança	2	MARRIED	2	EMPLOYEE	1	EPIDERMOID CARCINOMA in situ	1	NIC III	1	NO	0	NO	1	2	3	NEVER	1	SURGERY	1	DISCHARGED	0	NO	0	YES	1	125	60
120994	2006	54	3	Cametá	2	MARRIED	2	HOUSE WIFE	2	Squamous cell carcinoma moderated invasive	1	NIC III	1	NO	0	DM;HAS	3	7	3	EX	2	BTX;SURGERY	2	DISCHARGED	0	NO	0	YES	1	114	60
115710	2006	43	2	Igarapé Miri	2	NOT MARRIED	1	EMPLOYEE	1	Lesão intraepitelial escamosa de alto grau	1	NIC III	1	NO	0	HPV	2	4	3	SMOKING	2	SURGERY	1	DISCHARGED	0	NO	0	YES	1	113	60
124876	2006	40	2	Magalhães Barata	2	NOT MARRIED	1	EMPLOYEE	1	Lesão intra epitelial escamosa de alto grau	1	NIC III	1	NO	0	NO	1	9	3	NEVER	1	SURGERY	1	DISCHARGED	0	NO	0	YES	1	90	60
124423	2006	49	2	Portel	2	WIDOWER	4	HOUSE WIFE	2	SQUAMOUS CARCINOMA "in situ"	1	NIC III	1	NO	0	HPV	2	5	3	NEVER	1	SURGERY	1	DISCHARGED	0	NO	0	YES	1	96	60
80983	2006	66	3	Belém	1	MARRIED	2	RETIRED	3	carcinoma de células escamosas in situ	1	NICIII	1	NO	0	HAS;HPV	3	11	3	EX	2	SURGERY	1	DISCHARGED	0	NO	0	YES	1	63	60
121861	2006	24	1	Castanhal	1	NOT MARRIED	1	HOUSE WIFE	2	SQUAMOUS CARCINOMA in situ	1	NICIII	1	NO	0	HPV	2	3	3	EX	2	SURGERY	1	DISCHARGED	0	NO	0	YES	1	89	60
118006	2006	50	2	Marituba	1	MARRIED	2	HOUSE WIFE	2	Carcinoma in situ	1	NICIII	1	NO	0	NO	1	6	3	SMOKING	2	SURGERY	1	DISCHARGED	0	NO	0	YES	1	103	60
118299	2006	34	2	Marituba	1	MARRIED	2	HOUSE WIFE	2	SQUAMOUS CARCINOMA in situ	1	NICIII	1	NO	0	NO	1	6	3	NEVER	1	SURGERY	1	DISCHARGED	0	NO	0	YES	1	116	60
66604	2006	82	3	Irituia	2	NOT MARRIED	1	HOUSE WIFE	2	Carcinoma escamosa in situ	1	NICIII	1	NO	0	NO	1	5	3	EX	2	SURGERY	1	DISCHARGED	0	NO	0	YES	1	110	60
121224	2006	25	1	Mãe do Rio	2	MARRIED	2	HOUSE WIFE	2	Lesão intraepitelial escamosa de alto grau	1	NICIII	1	NO	0	HPV	2	2	3	EX	2	SURGERY	1	DISCHARGED	0	NO	0	YES	1	118	60
115587	2006	74	3	Soure	2	WIDOWER	4	HOUSE WIFE	2	Lesão Intraepitelial de alto grau	1	NICIII	1	NO	0	HAS	2	6	3	EX	2	BTX;SURGERY;RTX	2	DISCHARGED	0	NO	0	YES	1	76	60
136658	2007	61	3	Barcarena	2	MARRIED	2	HOUSE WIFE	2	Carcinoma de células escamosas micro invasor	1	0	1	NO	0	NO	1	10	3	EX	2	SURGERY	1	DISCHARGED	0	1	1	YES	1	107	60
132658	2007	50	2	Breves	2	MARRIED	2	EMPLOYEE	1	SQUAMOUS CARCINOMA micro-invasor	1	0	1	NO	0	NO	1	5	3	NEVER	1	SURGERY	1	DISCHARGED	0	NO	0	YES	1	107	60
127291	2007	53	3	Benevides	1	NOT MARRIED	1	HOUSE WIFE	2	Carcinoma de células escamosas micro invasor	1	IA	1	NO	0	NO	1	3	3	NEVER	1	SURGERY	1	DISCHARGED	0	1	1	YES	1	96	60
124554	2007	53	3	Castanhal	1	NOT MARRIED	1	HOUSE WIFE	2	Carcinoma de células escamosas invasor	1	IA	1	NO	0	NO	1	4	3	EX	2	BTX;SURGERY	2	DISCHARGED	0	NO	0	YES	1	62	60
127131	2007	57	3	Belém	1	NOT MARRIED	1	EMPLOYEE	1	SQUAMOUS CARCINOMA invasor	1	IA1	1	NO	0	HPV	2	3	3	EX	2	SURGERY	1	DISCHARGED	0	NO	0	YES	1	110	60
134347	2007	63	3	Belém	1	WIDOWER	4	HOUSE WIFE	2	Carcinoma in situ de células escamosas	1	IA1	1	NO	0	HPV	2	6	3	NEVER	1	SURGERY	1	DISCHARGED	0	NO	0	YES	1	80	60
133185	2007	76	3	Barcarena	2	NOT MARRIED	1	HOUSE WIFE	2	Carcinoma de células escamosas invasor	1	IA1	1	NO	0	HAS	2	8	3	NEVER	1	BTX;SURGERY;RTX	2	DISCHARGED	0	NO	0	YES	1	102	60
132989	2007	53	3	Bragança	2	MARRIED	2	HOUSE WIFE	2	Carcinoma in situ de células escamosas	1	IA1	1	NO	0	NO	1	16	3	EX	2	SURGERY	1	DISCHARGED	0	NO	0	YES	1	98	60
132954	2007	55	3	Igarapé Miri	2	WIDOWER	4	EMPLOYEE	1	Carcinoma de células escamosas	1	IA1	1	NO	0	NO	1	7	3	EX	2	BTX;SURGERY;QTX;RTX	2	DISCHARGED	0	NO	0	YES	1	109	60
138932	2007	33	2	Belém	1	NOT MARRIED	1	HOUSE WIFE	2	carcinoma de celulas escamosas invasor	1	IA2	1	NO	0	NO	1	1	2	NEVER	1	SURGERY	1	DISCHARGED	0	1	1	YES	1	104	60
129037	2007	57	3	Benevides	1	MARRIED	2	HOUSE WIFE	2	Carcinoma de colisão (SQUAMOUS CARCINOMA invasor associado adenocarcinoma in situ	1	IA2	1	NO	0	NO	1	5	3	EX	2	SURGERY	1	DISCHARGED	0	NO	0	YES	1	92	60
126622	2007	50	2	São Caetano de Odivelas	2	MARRIED	2	HOUSE WIFE	2	EPIDERMOID CARCINOMA moderadamente diferenciado grau II	1	IA2	1	NO	0	NO	1	11	3	NEVER	1	SURGERY	1	DISCHARGED	0	NO	0	YES	1	89	60
135928	2007	40	2	Ananindeua	1	NOT MARRIED	1	HOUSE WIFE	2	EPIDERMOID CARCINOMA ceratinizante invasor	1	IB	1	NO	0	NO	1	4	3	SMOKING	2	BTX;SURGERY;RTX	2	DISCHARGED	0	NO	0	YES	1	103	60
42487	2007	35	2	Belém	1	MARRIED	2	EMPLOYEE	1	EPIDERMOID CARCINOMA moderamente diferenciado	1	IB	1	NO	0	TVP	2	4	3	SMOKING	2	SURGERY;RTX	2	DISCHARGED	0	NO	0	YES	1	101	60
138227	2007	37	2	Belém	1	NOT MARRIED	1	HOUSE WIFE	2	Carcinoma de células escamosas	1	IB	1	NO	0	NO	1	2	3	NEVER	1	SURGERY	1	DISCHARGED	0	NO	0	YES	1	107	60
134803	2007	54	3	Marituba	1	MARRIED	2	HOUSE WIFE	2	SQUAMOUS CARCINOMA micro invasor	1	IB	1	NO	0	NO	1	8	3	NEVER	1	SURGERY	1	DISCHARGED	0	NO	0	YES	1	103	60
98839	2007	36	2	Igarapé Miri	2	MARRIED	2	HOUSE WIFE	2	SQUAMOUS CARCINOMA microinvasor	1	IB	1	NO	0	NO	1	3	3	NEVER	1	BTX;SURGERY;RTX	2	DISCHARGED	0	NO	0	YES	1	98	60
133910	2007	57	3	São Domingos do Capim	2	NOT MARRIED	1	EMPLOYEE	1	SQUAMOUS CARCINOMA invasivo ulcerado	1	IB	1	NO	0	HAS	2	0	1	NEVER	1	BTX;SURGERY;RTX	2	DISCHARGED	0	NO	0	YES	1	78	60
129669	2007	53	3	Ananindeua	1	WIDOWER	4	HOUSE WIFE	2	SQUAMOUS CARCINOMA invasivo erosado	1	IB1	1	NO	0	NO	1	11	3	NEVER	1	SURGERY;RTX	2	DISCHARGED	0	NO	0	YES	1	100	60
13871	2007	56	3	Belém	1	MARRIED	2	HOUSE WIFE	2	CERVICAL CARCINOMA	1	IB1	1	NO	0	HAS	2	0	1	EX	2	SURGERY	1	DISCHARGED	0	>1	1	YES	1	109	60
130891	2007	56	3	Belém	1	NOT MARRIED	1	HOUSE WIFE	2	EPIDERMOID CARCINOMA moderadamente diferenciado	1	IB1	1	NO	0	NO	1	1	2	NEVER	1	BTX;SURGERY;RTX	2	DISCHARGED	0	NO	0	YES	1	110	60
135902	2007	32	2	Augusto Corrêa	2	MARRIED	2	EMPLOYEE	1	SQUAMOUS CARCINOMA invasivo	1	IB1	1	NO	0	NO	1	4	3	NEVER	1	BTX;SURGERY;RTX	2	DISCHARGED	0	1	1	YES	1	73	60
120094	2007	55	3	Cametá	2	MARRIED	2	HOUSE WIFE	2	Squamous cell carcinoma invasor	1	IB1	1	YES	1	Cardiopatia;DM;HAS;HPV	3	7	3	NEVER	1	SURGERY	1	DISCHARGED	0	NO	0	YES	1	103	60
138698	2007	55	3	Garrafão do Norte	2	WIDOWER	4	HOUSE WIFE	2	Carcinoma de células escamosas invasor	1	IB1	1	NO	0	NO	1	9	3	EX	2	SURGERY	1	DISCHARGED	0	NO	0	YES	1	70	60
134088	2007	35	2	Irituia	2	MARRIED	2	EMPLOYEE	1	Carcinoma de células escamosas	1	IB1	1	NO	0	NO	1	4	3	NEVER	1	BTX;SURGERY	2	DISCHARGED	0	NO	0	YES	1	64	60
134446	2007	42	2	Irituia	2	MARRIED	2	EMPLOYEE	1	Carcinoma de células escamosas invasor	1	IB1	1	YES	1	NO	1	13	3	EX	2	BTX;SURGERY;RTX	2	DISCHARGED	0	NO	0	YES	1	79	60
123839	2007	48	2	Marabá	2	NOT MARRIED	1	HOUSE WIFE	2	Adenocarcinoma invasor	2	IB1	1	YES	1	NO	1	4	3	NEVER	1	BTX;SURGERY;RTX	2	DISCHARGED	0	1	1	YES	1	70	60
134241	2007	41	2	Moju	2	MARRIED	2	HOUSE WIFE	2	SQUAMOUS CARCINOMA invasivo	1	IB1	1	NO	0	NO	1	4	3	EX	2	SURGERY	1	DISCHARGED	0	NO	0	YES	1	81	60
128722	2007	47	2	Soure	2	NOT MARRIED	1	HOUSE WIFE	2	Carcinoma de células escamosas invasor	1	IB1	1	NO	0	NO	1	8	3	SMOKING	2	BTX;SURGERY;RTX	2	DISCHARGED	0	NO	0	YES	1	106	60
85320	2007	39	2	Belém	1	NOT MARRIED	1	HOUSE WIFE	2	SQUAMOUS CARCINOMA invasivo	1	IB2	1	NO	0	NO	1	3	3	SMOKING	2	BTX;SURGERY;RTX	2	DISCHARGED	0	NO	0	YES	1	65	60
137728	2007	37	2	Abaetetuba	2	NOT MARRIED	1	EMPLOYEE	1	SQUAMOUS CARCINOMA invasivo ulcerado	1	IB2	1	NO	0	HPV	2	0	1	NEVER	1	SURGERY	1	DEATH	1	1	1	NO	0	14	14
137124	2007	51	3	São Domingos do Araguaia	2	NOT MARRIED	1	EMPLOYEE	1	SQUAMOUS CARCINOMA invasivo	1	IB2	1	NO	0	HPV	2	9	3	EX	2	SURGERY;RTX	2	DISCHARGED	0	NO	0	YES	1	77	60
139524	2007	48	2	Santana- AP	2	MARRIED	2	HOUSE WIFE	2	SQUAMOUS CARCINOMA invasor	1	IIA	2	NO	0	NO	1	0	1	EX	2	BTX;SURGERY;RTX	2	DISCHARGED	0	NO	0	YES	1	60	60
45130	2007	46	2	Belém	1	NOT MARRIED	1	HOUSE WIFE	2	EPIDERMOID CARCINOMA bem diferenciado micro invasor	1	IIB	2	NO	0	NO	1	3	3	EX	2	BTX;RTX	2	DEATH	1	1	1	NO	0	51	51
138802	2007	59	3	Belém	1	NOT MARRIED	1	HOUSE WIFE	2	EPIDERMOID CARCINOMA invasor	1	IIB	2	NO	0	HPV	2	5	3	NEVER	1	SURGERY;RTX	2	DEATH	1	>1	1	YES	1	84	60
139309	2007	55	3	Abaetetuba	2	NOT MARRIED	1	HOUSE WIFE	2	carcinoma ceratinizante invasor	1	IIB	2	NO	0	NO	1	10	3	EX	2	BTX;SURGERY;RTX	2	DISCHARGED	0	NO	0	YES	1	107	60
129465	2007	37	2	Barcarena	2	MARRIED	2	HOUSE WIFE	2	SQUAMOUS CARCINOMA invasor	1	IIB	2	NO	0	HPV	2	4	3	NEVER	1	BTX;RTX	2	DISCHARGED	0	NO	0	YES	1	102	60
129567	2007	49	2	Capitão Poço	2	WIDOWER	4	HOUSE WIFE	2	EPIDERMOID CARCINOMA invasor pouco diferenciado	1	IIB	2	NO	0	NO	1	4	3	NEVER	1	BTX;RTX	2	DISCHARGED	0	NO	0	YES	1	98	60
130875	2007	41	2	Ourém	2	NOT MARRIED	1	HOUSE WIFE	2	Carcinoma de células escamosas invasivo	1	IIB	2	NO	0	NO	1	5	3	EX	2	BTX;SURGERY;RTX	2	DISCHARGED	0	NO	0	YES	1	103	60
1366300	2007	37	2	Belém	1	MARRIED	2	EMPLOYEE	1	Carcinoma espinocelular	1	III	3	YES	1	NO	1	2	3	EX	2	RTX	1	DEATH	1	NO	0	NO	0	3	3
138439	2007	67	3	Ananindeua	1	MARRIED	2	EMPLOYEE	1	Carcinoma de células escamosas	1	III B	3	YES	1	NO	1	5	3	SMOKING	2	QTX;RTX	2	DEATH	1	NO	0	NO	0	7	7
137450	2007	57	3	Algodoal	2	NOT MARRIED	1	EMPLOYEE	1	Carcinoma Escamosa ceratinizante invasor	1	IIIB	3	NO	0	NO	1	1	2	EX	2	BTX;QTX;RTX	2	DEATH	1	NO	0	NO	0	8	8
137735	2007	46	2	Colares	2	DIVORCED	3	EMPLOYEE	1	Neoplasia maligna indiferenciada	1	IIIB	3	NO	0	TVP	2	2	3	SMOKING	2	RTX	1	DEATH	1	1	1	NO	0	9	9
123919	2007	53	3	Itaituba	2	MARRIED	2	HOUSE WIFE	2	Carcinoma de células escamosas	1	IIIB	3	NO	0	NO	1	11	3	NEVER	1	RTX	1	DEATH	1	NO	0	NO	0	1	1
129425	2007	54	3	Belém	1	MARRIED	2	EMPLOYEE	1	SQUAMOUS CARCINOMA invasivo	1	IV	4	YES	1	NO	1	6	3	NEVER	1	NOT DONE	3	DEATH	1	1	1	NO	0	4	4
136984	2007	45	2	Ananindeua	1	NOT MARRIED	1	HOUSE WIFE	2	EPIDERMOID CARCINOMA in situ	1	NIC III	1	NO	0	HAS	2	9	3	NEVER	1	SURGERY	1	DISCHARGED	0	NO	0	YES	1	116	60
126954	2007	59	3	Belém	1	MARRIED	2	HOUSE WIFE	2	Lesão intraepitelial escamosa de alto grau	1	NIC III	1	NO	0	NO	1	2	3	SMOKING	2	SURGERY	1	DISCHARGED	0	NO	0	YES	1	91	60
127842	2007	59	3	Belém	1	MARRIED	2	HOUSE WIFE	2	Lesão intraepitelial escamosa de alto grau	1	NIC III	1	NO	0	NO	1	9	3	EX	2	SURGERY	1	DISCHARGED	0	NO	0	YES	1	101	60
129552	2007	57	3	Belém	1	MARRIED	2	HOUSE WIFE	2	EPIDERMOID CARCINOMA invasor moderadamente difenciado	1	NIC III	1	NO	0	NO	1	8	3	SMOKING	2	BTX;SURGERY;RTX	2	DISCHARGED	0	NO	0	YES	1	113	60
135433	2007	36	2	Belém	1	MARRIED	2	EMPLOYEE	1	Lesão intraepitelial cervical escamosa de alto grau	1	NIC III	1	NO	0	NO	1	3	3	NEVER	1	SURGERY	1	DISCHARGED	0	1	1	YES	1	80	60
53543	2007	47	2	Belém	1	MARRIED	2	HOUSE WIFE	2	Carcinoma in situ	1	NIC III	1	NO	0	DM	2	3	3	NEVER	1	SURGERY	1	DISCHARGED	0	NO	0	YES	1	97	60
128788	2007	30	1	Castanhal	1	NOT MARRIED	1	EMPLOYEE	1	Lesão intraepitelial escamosa de alto grau	1	NIC III	1	NO	0	HPV	2	2	3	NEVER	1	SURGERY	1	DISCHARGED	0	NO	0	YES	1	105	60
116528	2007	58	3	Santa Izabel do Pará	1	NOT MARRIED	1	HOUSE WIFE	2	Lesão intraepitelial escamosa de alto grau	1	NIC III	1	NO	0	HPV	2	3	3	NEVER	1	SURGERY	1	DISCHARGED	0	NO	0	YES	1	83	60
130534	2007	32	2	Bragança	2	NOT MARRIED	1	EMPLOYEE	1	SQUAMOUS CARCINOMA in situ	1	NIC III	1	NO	0	NO	1	3	3	NEVER	1	SURGERY	1	DISCHARGED	0	1	1	YES	1	106	60
121369	2007	45	2	Breves	2	NOT MARRIED	1	HOUSE WIFE	2	Lesão intraepitelial escamosa de alto grau	1	NIC III	1	NO	0	NO	1	2	3	SMOKING	2	SURGERY	1	DISCHARGED	0	NO	0	YES	1	69	60
128360	2007	39	2	Breves	2	NOT MARRIED	1	EMPLOYEE	1	Carcinoma in situ	1	NIC III	1	NO	0	NO	1	4	3	NEVER	1	SURGERY	1	DISCHARGED	0	NO	0	YES	1	112	60
112640	2007	54	3	Capanema	2	MARRIED	2	HOUSE WIFE	2	SQUAMOUS CARCINOMA in situ	1	NIC III	1	NO	0	NO	1	4	3	NEVER	1	SURGERY	1	DISCHARGED	0	1	1	YES	1	102	60
95773	2007	28	1	Igarapé Miri	2	MARRIED	2	HOUSE WIFE	2	SQUAMOUS CARCINOMA de alto grau	1	NIC III	1	NO	0	NO	1	1	2	NEVER	1	SURGERY	1	DISCHARGED	0	NO	0	YES	1	93	60
135648	2007	30	1	Moju	2	NOT MARRIED	1	EMPLOYEE	1	Carcinoma in situ	1	NIC III	1	NO	0	NO	1	0	1	NEVER	1	SURGERY	1	DISCHARGED	0	NO	0	YES	1	85	60
126784	2007	38	2	Santa Luzia do Pará	2	NOT MARRIED	1	HOUSE WIFE	2	EPIDERMOID CARCINOMA	1	NIC III	1	NO	0	NO	1	4	3	EX	2	SURGERY	1	DISCHARGED	0	NO	0	YES	1	67	60
131597	2007	38	2	São João de Pirabas	2	WIDOWER	4	HOUSE WIFE	2	Lesão intraepitelial escamosa de alto grau	1	NIC III	1	NO	0	NO	1	0	1	EX	2	SURGERY	1	DISCHARGED	0	NO	0	YES	1	88	60
131200	2007	33	2	Tailândia	2	MARRIED	2	HOUSE WIFE	2	Carcinoma in situ de células escamosas	1	NIC III	1	NO	0	HAS;HPV	3	2	3	EX	2	SURGERY	1	DISCHARGED	0	1	1	YES	1	61	60
130956	2007	50	2	Tucuruí	2	MARRIED	2	HOUSE WIFE	2	Carcinoma in situ	1	NIC III	1	NO	0	NO	1	3	3	NEVER	1	SURGERY	1	DISCHARGED	0	NO	0	YES	1	65	60
128217	2007	58	3	Marituba	1	NOT MARRIED	1	HOUSE WIFE	2	SQUAMOUS CARCINOMA in situ	1	NICIII	1	NO	0	NO	1	2	3	NEVER	1	SURGERY	1	DISCHARGED	0	NO	0	YES	1	88	60
138107	2007	71	3	Limoeiro do Ajuru	2	MARRIED	2	EMPLOYEE	1	SQUAMOUS CARCINOMA de alto grau	1	NICIII	1	NO	0	NO	1	7	3	NEVER	1	SURGERY	1	DISCHARGED	0	NO	0	YES	1	67	60
130808	2007	44	2	Viseu	2	NOT MARRIED	1	EMPLOYEE	1	SQUAMOUS CARCINOMA in situ	1	NICIII	1	NO	0	NO	1	5	3	NEVER	1	SURGERY	1	DISCHARGED	0	NO	0	YES	1	63	60
147303	2008	46	2	Ananindeua	1	NOT MARRIED	1	HOUSE WIFE	2	Carcinoma in situ de células escamosas	1	0	1	NO	0	Pneumopatia	2	6	3	NEVER	1	SURGERY	1	DISCHARGED	0	NO	0	YES	1	62	60
106632	2008	21	1	Igarapé Miri	2	MARRIED	2	EMPLOYEE	1	carcinoma in situ de células escamosas	1	0	1	NO	0	NO	1	4	3	EX	2	NOT DONE	3	DISCHARGED	0	NO	0	YES	1	81	60
151582	2008	64	3	Soure	2	NOT MARRIED	1	HOUSE WIFE	2	carcinoma de células escamosas invasor	1	I A	1	NO	0	NO	1	1	2	SMOKING	2	SURGERY	1	DISCHARGED	0	NO	0	YES	1	79	60
149310	2008	56	3	Marituba	1	NOT MARRIED	1	EMPLOYEE	1	Carcinoma de células escamosas invasor	1	IA	1	NO	0	NO	1	1	2	EX	2	SURGERY	1	DISCHARGED	0	NO	0	YES	1	74	60
131546	2008	38	2	Breves	2	NOT MARRIED	1	HOUSE WIFE	2	carcinoma de células escamosas invasor	1	IA	1	NO	0	NO	1	10	3	EX	2	SURGERY	1	DISCHARGED	0	NO	0	YES	1	67	60
151192	2008	76	3	Salinópolis	2	WIDOWER	4	HOUSE WIFE	2	Carcinoma de células escamosas invasor	1	IA	1	NO	0	NO	1	6	3	EX	2	SURGERY	1	DISCHARGED	0	NO	0	YES	1	76	60
151976	2008	50	2	Ananindeua	1	MARRIED	2	EMPLOYEE	1	EPIDERMOID CARCINOMA invasivo	1	IA1	1	NO	0	NO	1	2	3	NEVER	1	SURGERY	1	DISCHARGED	0	NO	0	YES	1	61	60
146247	2008	72	3	Portel	2	MARRIED	2	HOUSE WIFE	2	SQUAMOUS CARCINOMA in situ	1	IA1	1	NO	0	NO	1	2	3	NEVER	1	SURGERY	1	DISCHARGED	0	NO	0	YES	1	88	60
148721	2008	42	2	São João de Pirabas	2	NOT MARRIED	1	HOUSE WIFE	2	Carcinoma de células escamosas invasor	1	IA2	1	NO	0	NO	1	5	3	NEVER	1	SURGERY	1	DISCHARGED	0	NO	0	YES	1	98	60
146799	2008	75	3	Belém	1	WIDOWER	4	HOUSE WIFE	2	EPIDERMOID CARCINOMA moderadamente diferenciado	1	IB	1	NO	0	HAS;Pneumopatia	3	12	3	EX	2	BTX;SURGERY;RTX	2	DISCHARGED	0	NO	0	YES	1	94	60
152078	2008	34	2	Belém	1	NOT MARRIED	1	HOUSE WIFE	2	carcinoma de células escamosas invasor	1	IB	1	NO	0	NO	1	2	3	NEVER	1	SURGERY	1	DISCHARGED	0	NO	0	YES	1	92	60
152536	2008	38	2	Castanhal	1	MARRIED	2	HOUSE WIFE	2	EPIDERMOID CARCINOMA in situ	1	IB	1	NO	0	HPV	2	2	3	EX	2	BTX;SURGERY;RTX	2	DISCHARGED	0	1	1	YES	1	92	60
139332	2008	84	3	Santa Izabel do Pará	1	NOT MARRIED	1	RETIRED	3	SQUAMOUS CARCINOMA ulcerado	1	IB	1	NO	0	NO	1	11	3	SMOKING	2	BTX;RTX	2	DISCHARGED	0	NO	0	YES	1	101	60
149352	2008	38	2	DISCHARGED mira	2	NOT MARRIED	1	EMPLOYEE	1	carcinoma de células escamosas invasor	1	IB	1	NO	0	NO	1	5	3	NEVER	1	SURGERY;RTX	2	DEATH	1	1	1	NO	0	13	13
152140	2008	39	2	Macapá - AP	2	NOT MARRIED	1	EMPLOYEE	1	SQUAMOUS CARCINOMA invasor ulcerado	1	IB	1	NO	0	HPV	2	0	1	NEVER	1	BTX;SURGERY;RTX	2	DISCHARGED	0	NO	0	YES	1	74	60
149865	2008	51	3	Mãe do Rio	2	MARRIED	2	EMPLOYEE	1	carcinoma in situ de células escamosas	1	IB	1	NO	0	HAS	2	5	3	NEVER	1	SURGERY	1	DISCHARGED	0	NO	0	YES	1	95	60
151729	2008	47	2	Mãe do Rio	2	MARRIED	2	HOUSE WIFE	2	EPIDERMOID CARCINOMA invasor	1	IB	1	NO	0	NO	1	7	3	NEVER	1	BTX;SURGERY;RTX	2	DISCHARGED	0	NO	0	YES	1	100	60
156209	2008	31	2	Pacajá	2	MARRIED	2	EMPLOYEE	1	Carcinoma de células escamosas NO ceratinizante	1	IB	1	YES	1	NO	1	2	3	NEVER	1	SURGERY;QTX;RTX	2	DISCHARGED	0	>1	1	YES	1	89	60
152115	2008	48	2	Belém	1	NOT MARRIED	1	HOUSE WIFE	2	SQUAMOUS CARCINOMA invasivo ulcerado	1	IB1	1	NO	0	NO	1	10	3	EX	2	BTX;SURGERY;RTX	2	DISCHARGED	0	NO	0	YES	1	98	60
152997	2008	56	3	Anajatuba-MA	2	NOT MARRIED	1	EMPLOYEE	1	SQUAMOUS CARCINOMA invasivo	1	IB1	1	NO	0	HAS	2	10	3	NEVER	1	SURGERY;RTX	2	DISCHARGED	0	NO	0	YES	1	96	60
147881	2008	55	3	Cametá	2	MARRIED	2	EMPLOYEE	1	SQUAMOUS CARCINOMA invasivo	1	IB1	1	NO	0	HPV	2	9	3	NEVER	1	BTX;SURGERY	2	DISCHARGED	0	NO	0	YES	1	93	60
148156	2008	37	2	Curuça	2	MARRIED	2	EMPLOYEE	1	EPIDERMOID CARCINOMA moderadamente diferenciado	1	IB1	1	NO	0	NO	1	3	3	NEVER	1	SURGERY;RTX	2	DISCHARGED	0	NO	0	YES	1	101	60
162419	2008	72	3	Jacundá	2	WIDOWER	4	HOUSE WIFE	2	EPIDERMOID CARCINOMA bem diferenciado	1	IB1	1	NO	0	NO	1	9	3	NEVER	1	SURGERY;RTX	2	DISCHARGED	0	NO	0	YES	1	69	60
157071	2008	35	2	Macapá - AP	2	NOT MARRIED	1	EMPLOYEE	1	Carcinoma de células escamosas invasor	1	IB1	1	NO	0	HAS	2	8	3	EX	2	BTX;SURGERY;RTX	2	DISCHARGED	0	NO	0	YES	1	60	60
149529	2008	38	2	Ananindeua	1	NOT MARRIED	1	EMPLOYEE	1	EPIDERMOID CARCINOMA moderadamente diferenciado	1	IB2	1	NO	0	HPV	2	6	3	NEVER	1	BTX;SURGERY;RTX	2	DISCHARGED	0	NO	0	YES	1	99	60
154602	2008	41	2	Belém	1	MARRIED	2	HOUSE WIFE	2	Adenocarcinoma bem diferenciado	2	IB2	1	NO	0	NO	1	2	3	EX	2	BTX;SURGERY;RTX	2	DISCHARGED	0	NO	0	YES	1	88	60
153920	2008	38	2	Belém	1	NOT MARRIED	1	EMPLOYEE	1	Adenocarcinoma moderadamente diferenciado	2	IB2	1	NO	0	NO	1	0	1	NEVER	1	SURGERY;QTX;RTX	2	DEATH	1	1	1	NO	0	29	29
154707	2008	34	2	Novo repartimento	2	NOT MARRIED	1	HOUSE WIFE	2	EPIDERMOID CARCINOMA	1	IB2	1	NO	0	NO	1	5	3	SMOKING	2	SURGERY;QTX;RTX	2	DISCHARGED	0	NO	0	YES	1	83	60
157098	2008	23	1	Redenção	2	MARRIED	2	HOUSE WIFE	2	EPIDERMOID CARCINOMA moderadamente diferenciado	1	Ib2	1	NO	0	NO	1	2	3	NEVER	1	BTX;SURGERY;RTX	2	DISCHARGED	0	>1	1	YES	1	96	60
109845	2008	59	3	Salinópolis	2	WIDOWER	4	HOUSE WIFE	2	EPIDERMOID CARCINOMA invasivo verrugoso bem diferenciado	1	IB2	1	YES	1	NO	1	7	3	NEVER	1	SURGERY	1	DISCHARGED	0	1	1	YES	1	93	60
161321	2008	57	3	Paragominas	2	MARRIED	2	HOUSE WIFE	2	SQUAMOUS CARCINOMA invasivo	1	II	2	YES	1	NO	1	8	3	EX	2	SURGERY;RTX	2	DISCHARGED	0	>1	1	YES	1	70	60
151430	2008	72	3	Capanema	2	WIDOWER	4	HOUSE WIFE	2	EPIDERMOID CARCINOMA	1	II B	2	YES	1	NO	1	9	3	EX	2	NOT DONE	3	DEATH	1	NO	0	NO	0	0	0
144587	2008	57	3	Santa Izabel do Pará	1	NOT MARRIED	1	EMPLOYEE	1	adenocarcinoma pouco diferenciado	2	IIB	2	NO	0	NO	1	11	3	EX	2	BTX;SURGERY;RTX	2	DISCHARGED	0	1	1	YES	1	61	60
148843	2008	67	3	Belém	1	NOT MARRIED	1	RETIRED	3	Adenocarcinoma seroso invasivo	2	III	3	YES	1	NO	1	1	2	EX	2	SURGERY;QTX;RTX	2	DEATH	1	1	1	YES	1	62	60
156627	2008	77	3	Chaves	2	NOT MARRIED	1	RETIRED	3	EPIDERMOID CARCINOMA de colo de útero	1	III	3	NO	0	HAS	2	8	3	EX	2	BTX;RTX	2	DEATH	1	NO	0	YES	1	75	60
152130	2008	38	2	Pacajá	2	WIDOWER	4	HOUSE WIFE	2	EPIDERMOID CARCINOMA moderadamente diferenciado	1	III A	3	NO	0	NO	1	3	3	EX	2	RTX	1	DEATH	1	NO	0	NO	0	1	1
145280	2008	31	2	Santa Maria do Pará	2	MARRIED	2	HOUSE WIFE	2	EPIDERMOID CARCINOMA grau 2	1	III A	3	NO	0	NO	1	2	3	EX	2	BTX;SURGERY;QTX;RTX	2	DISCHARGED	0	NO	0	YES	1	92	60
154062	2008	72	3	Capitão Poço	2	WIDOWER	4	HOUSE WIFE	2	SQUAMOUS CARCINOMA invasivo	1	IIIA	3	YES	1	NO	1	3	3	NEVER	1	SURGERY;RTX	2	DISCHARGED	0	NO	0	YES	1	85	60
160008	2008	46	2	Ananindeua	1	NOT MARRIED	1	EMPLOYEE	1	SQUAMOUS CARCINOMA invasivo ulcerado	1	IIIb	3	NO	0	HPV	2	6	3	NEVER	1	QTX;RTX	2	DEATH	1	1	1	NO	0	39	39
156600	2008	45	2	Belém	1	MARRIED	2	EMPLOYEE	1	EPIDERMOID CARCINOMA invasivo	1	IIIB	3	NO	0	NO	1	8	3	EX	2	RTX	1	DEATH	1	NO	0	NO	0	4	4
159908	2008	33	2	Melgaço	2	NOT MARRIED	1	HOUSE WIFE	2	EPIDERMOID CARCINOMA	1	IIIB	3	YES	1	NO	1	6	3	EX	2	BTX;SURGERY;QTX;RTX	2	DISCHARGED	0	NO	0	YES	1	91	60
148647	2008	70	3	Tucuruí	2	MARRIED	2	EMPLOYEE	1	carcinoma de células escamosas invasor	1	IV A	4	YES	1	HAS	2	9	3	EX	2	NOT DONE	3	DEATH	1	NO	0	NO	0	0	0
151479	2008	38	2	Ananindeua	1	MARRIED	2	EMPLOYEE	1	lesão intraepitelial escamosa de alto grau	1	NIC III	1	NO	0	NO	1	6	3	NEVER	1	SURGERY	1	DISCHARGED	0	NO	0	YES	1	62	60
150374	2008	28	1	Belém	1	NOT MARRIED	1	EMPLOYEE	1	carcinoma in situ de células escamosas	1	NIC III	1	NO	0	NO	1	1	2	NEVER	1	SURGERY	1	DISCHARGED	0	NO	0	YES	1	100	60
145336	2008	54	3	Belém	1	WIDOWER	4	EMPLOYEE	1	SQUAMOUS CARCINOMA invasor	1	NIC III	1	NO	0	NO	1	12	3	NEVER	1	BTX;SURGERY;RTX	2	DISCHARGED	0	NO	0	YES	1	96	60
127917	2008	39	2	Bragança	2	MARRIED	2	EMPLOYEE	1	Carcinoma in situ	1	NIC III	1	NO	0	HPV	2	6	3	EX	2	SURGERY	1	DISCHARGED	0	NO	0	YES	1	78	60
150807	2008	33	2	Cametá	2	NOT MARRIED	1	EMPLOYEE	1	lesão intraepitelial escamosa de alto grau	1	NIC III	1	NO	0	HPV	2	5	3	NEVER	1	SURGERY	1	DISCHARGED	0	NO	0	YES	1	63	60
155532	2008	68	3	Muana	2	NOT MARRIED	1	EMPLOYEE	1	Lesão intraepitelial de alto grau	1	NIC III	1	NO	0	HPV	2	15	3	EX	2	SURGERY	1	DISCHARGED	0	1	1	YES	1	65	60
150789	2008	49	2	Tucuruí	2	MARRIED	2	EMPLOYEE	1	neoplasia intraepitelial cervical grau 2	1	NIC III	1	NO	0	NO	1	0	1	NEVER	1	SURGERY	1	DISCHARGED	0	NO	0	YES	1	69	60
162109	2008	61	3	DISCHARGED mira	2	MARRIED	2	HOUSE WIFE	2	Carcinoma de células escamosas	1	NICIII	1	NO	0	Cardiopatia;HAS	3	2	3	NEVER	1	SURGERY	1	DISCHARGED	0	NO	0	YES	1	65	60
145964	2008	75	3	Santa Cruz do Araí	2	MARRIED	2	HOUSE WIFE	2	Lesão intraepitelial de alto grau	1	NICIII	1	NO	0	DM;HAS	3	9	3	EX	2	SURGERY	1	DISCHARGED	0	NO	0	YES	1	76	60
154520	2008	41	2	São Sebastião de Boa Vista	2	NOT MARRIED	1	EMPLOYEE	1	Lesão intraepitelial escamosa de alto grau	1	NICIII	1	NO	0	NO	1	2	3	EX	2	SURGERY	1	DISCHARGED	0	1	1	YES	1	96	60
150071	2009	53	3	Castanhal	1	MARRIED	2	HOUSE WIFE	2	Carcinoma "in situ" de células escamosas	1	0	1	NO	0	HAS	2	5	3	SMOKING	2	SURGERY	1	DISCHARGED	0	NO	0	YES	1	60	60
156986	2009	30	1	Dom Eliseu	2	NOT MARRIED	1	HOUSE WIFE	2	Carcinoma "in situ" de células escamosas	1	0	1	NO	0	HPV	2	3	3	SMOKING	2	SURGERY	1	DISCHARGED	0	NO	0	YES	1	83	60
158561	2009	43	2	Belém	1	NOT MARRIED	1	EMPLOYEE	1	Carcinoma de células escamosas in situ	1	IA	1	NO	0	NO	1	4	3	EX	2	SURGERY	1	DISCHARGED	0	1	1	YES	1	74	60
122225	2009	54	3	Belém	1	MARRIED	2	HOUSE WIFE	2	EPIDERMOID CARCINOMA invasivo	1	Ia	1	YES	1	NO	1	5	3	NEVER	1	SURGERY	1	DISCHARGED	0	NO	0	YES	1	60	60
160454	2009	55	3	Abaetetuba	2	MARRIED	2	EMPLOYEE	1	Carcinoma de células escamosas invasor	1	IA	1	NO	0	HAS	2	2	3	EX	2	SURGERY	1	DISCHARGED	0	NO	0	YES	1	82	60
163424	2009	49	2	Jacundá	2	MARRIED	2	HOUSE WIFE	2	Carcinoma escamosa	1	IA	1	NO	0	HPV	2	7	3	NEVER	1	SURGERY	1	DISCHARGED	0	NO	0	YES	1	70	60
153575	2009	42	2	Santo Antônio do Tauá	2	NOT MARRIED	1	HOUSE WIFE	2	SQUAMOUS CARCINOMA micro-invasor	1	IA1	1	NO	0	NO	1	5	3	EX	2	SURGERY;RTX	2	DISCHARGED	0	NO	0	YES	1	86	60
108240	2009	46	2	Ananindeua	1	NOT MARRIED	1	HOUSE WIFE	2	Carcinoma de células escamosas	1	IB	1	NO	0	NO	1	0	1	SMOKING	2	SURGERY	1	DISCHARGED	0	NO	0	YES	1	88	60
167856	2009	51	3	Belém	1	MARRIED	2	EMPLOYEE	1	Carcinoma adenoescamoso grave	1	IB	1	NO	0	HAS	2	2	3	NEVER	1	BTX;SURGERY;RTX	2	DISCHARGED	0	NO	0	YES	1	79	60
161700	2009	44	2	Castanhal	1	NOT MARRIED	1	HOUSE WIFE	2	EPIDERMOID CARCINOMA invasivo	1	IB	1	NO	0	HPV	2	1	2	EX	2	QTX;RTX	2	DEATH	1	NO	0	NO	0	10	10
170071	2009	64	3	Baião	2	MARRIED	2	HOUSE WIFE	2	EPIDERMOID CARCINOMA	1	IB	1	YES	1	NO	1	5	3	SMOKING	2	BTX;SURGERY;RTX	2	DISCHARGED	0	NO	0	YES	1	71	60
167734	2009	47	2	Maracanã	2	MARRIED	2	HOUSE WIFE	2	EPIDERMOID CARCINOMA moderadamente diferenciado	1	IB	1	NO	0	NO	1	3	3	NEVER	1	SURGERY	1	DISCHARGED	0	NO	0	YES	1	60	60
174976	2009	29	1	Parauapebas	2	NOT MARRIED	1	HOUSE WIFE	2	Carcinoma pouco diferenciado	1	IB	1	YES	1	HPV	2	2	3	NEVER	1	SURGERY;QTX;RTX	2	DISCHARGED	0	1	1	YES	1	65	60
163780	2009	50	2	Belém	1	NOT MARRIED	1	HOUSE WIFE	2	EPIDERMOID CARCINOMA	1	IB1	1	NO	0	HAS;HPV	3	8	3	EX	2	SURGERY;RTX	2	DISCHARGED	0	NO	0	YES	1	60	60
168807	2009	65	3	Belém	1	MARRIED	2	HOUSE WIFE	2	Carcinoma cervical com padrão adenóide cística	1	IB1	1	YES	1	HAS	2	5	3	EX	2	SURGERY;RTX	2	DISCHARGED	0	NO	0	YES	1	69	60
157997	2009	67	3	Belém	1	NOT MARRIED	1	HOUSE WIFE	2	EPIDERMOID CARCINOMA	1	IB1	1	NO	0	HAS;HPV	3	6	3	NEVER	1	BTX;SURGERY;RTX	2	DISCHARGED	0	NO	0	YES	1	72	60
160312	2009	59	3	Benevides	1	WIDOWER	4	HOUSE WIFE	2	Carcinoma adenoescamoso invasivo	1	IB1	1	NO	0	Pneumopatia	2	9	3	SMOKING	2	SURGERY;RTX	2	DISCHARGED	0	NO	0	YES	1	81	60
170828	2009	47	2	Barcarena	2	MARRIED	2	HOUSE WIFE	2	EPIDERMOID CARCINOMA moderadamente diferenciado	1	IB1	1	YES	1	HAS	2	6	3	NEVER	1	SURGERY;RTX	2	DISCHARGED	0	NO	0	YES	1	76	60
168037	2009	50	2	Curuça	2	NOT MARRIED	1	EMPLOYEE	1	Carcinoma Adeno escamoso	1	IB1	1	YES	1	DM;HAS	3	7	3	EX	2	SURGERY	1	DEATH	1	1	1	NO	0	16	16
165684	2009	43	2	Tomé-Açu	2	NOT MARRIED	1	HOUSE WIFE	2	SQUAMOUS CARCINOMA invasivo	1	IB1	1	YES	1	NO	1	4	3	EX	2	BTX;SURGERY;RTX	2	DISCHARGED	0	NO	0	YES	1	60	60
163314	2009	48	2	Ananindeua	1	MARRIED	2	HOUSE WIFE	2	Invasive adenocarcinoma ulcerado	2	IB2	1	NO	0	HPV	2	6	3	EX	2	SURGERY	1	DISCHARGED	0	1	1	YES	1	70	60
165165	2009	35	2	Belém	1	NOT MARRIED	1	EMPLOYEE	1	EPIDERMOID CARCINOMA	1	IB2	1	NO	0	HPV	2	1	2	EX	2	SURGERY	1	DEATH	1	>1	1	NO	0	40	40
168490	2009	32	2	Belém	1	NOT MARRIED	1	EMPLOYEE	1	SQUAMOUS CARCINOMA invasivo	1	IB2	1	NO	0	HPV	2	3	3	NEVER	1	SURGERY	1	DISCHARGED	0	NO	0	YES	1	69	60
163613	2009	47	2	Belém	1	NOT MARRIED	1	HOUSE WIFE	2	EPIDERMOID CARCINOMA ceratinizante	1	IIB	2	NO	0	HAS;HPV	3	4	3	SMOKING	2	RTX	1	DEATH	1	>1	1	NO	0	11	11
166846	2009	39	2	Castanhal	1	NOT MARRIED	1	HOUSE WIFE	2	EPIDERMOID CARCINOMA moderadamente diferenciado	1	IIB	2	NO	0	DM	2	8	3	EX	2	BTX;RTX	2	DISCHARGED	0	NO	0	YES	1	83	60
174523	2009	39	2	Afuá	2	MARRIED	2	HOUSE WIFE	2	EPIDERMOID CARCINOMA invasivo	1	IIB	2	NO	0	HPV	2	5	3	NEVER	1	BTX;QTX;RTX	2	DEATH	1	1	1	NO	0	7	7
167692	2009	62	3	Limoeiro do Ajuru	2	WIDOWER	4	HOUSE WIFE	2	SQUAMOUS CARCINOMA invasivo ulcerado	1	IIB	2	YES	1	NO	1	9	3	NEVER	1	BTX;SURGERY;RTX	2	DISCHARGED	0	NO	0	YES	1	65	60
166570	2009	50	2	Santarém	2	NOT MARRIED	1	EMPLOYEE	1	EPIDERMOID CARCINOMA	1	IIB	2	YES	1	NO	1	13	3	EX	2	RTX	1	DEATH	1	NO	0	NO	0	1	1
171852	2009	75	3	Viseu	2	WIDOWER	4	HOUSE WIFE	2	Carcinoma de células escamosas	1	IIB	2	YES	1	NO	1	8	3	EX	2	QTX;RTX	2	DISCHARGED	0	NO	0	YES	1	69	60
167379	2009	61	3	Ananindeua	1	MARRIED	2	HOUSE WIFE	2	Adenocarcinoma	2	IIIA	3	YES	1	Cardiopatia	2	1	2	EX	2	BTX;SURGERY;RTX	2	DEATH	1	1	1	NO	0	14	14
174098	2009	58	3	Belém	1	MARRIED	2	HOUSE WIFE	2	EPIDERMOID CARCINOMA invasivo	1	IIIB	3	YES	1	NO	1	1	2	EX	2	RTX	1	DEATH	1	NO	0	NO	0	1	1
172580	2009	44	2	Belém	1	WIDOWER	4	EMPLOYEE	1	EPIDERMOID CARCINOMA invasivo	1	IIIB	3	YES	1	HAS	2	9	3	EX	2	SURGERY;RTX	2	DEATH	1	1	1	NO	0	8	8
167645	2009	47	2	Belém	1	NOT MARRIED	1	HOUSE WIFE	2	EPIDERMOID CARCINOMA	1	IIIB	3	YES	1	HPV	2	3	3	EX	2	RTX	1	DEATH	1	>1	1	NO	0	16	16
168670	2009	67	3	Castanhal	1	WIDOWER	4	EMPLOYEE	1	EPIDERMOID CARCINOMA invasivo	1	IIIB	3	YES	1	Cardiopatia;HAS;HPV;Pneumopatia	3	8	3	SMOKING	2	NOT DONE	3	DEATH	1	NO	0	NO	0	1	1
165091	2009	50	2	Castanhal	1	MARRIED	2	HOUSE WIFE	2	Carcinoma epiermoide invasivo	1	IIIB	3	YES	1	Pneumopatia	2	13	3	NEVER	1	NOT DONE	3	DEATH	1	NO	0	NO	0	3	3
153574	2009	53	3	Santo Antônio do Tauá	2	MARRIED	2	EMPLOYEE	1	Carcinoma de células escamosas invasor	1	IIIB	3	NO	0	DM	2	7	3	EX	2	BTX;QTX;RTX	2	DISCHARGED	0	NO	0	YES	1	88	60
165001	2009	36	2	São Domingos do Capim	2	NOT MARRIED	1	HOUSE WIFE	2	EPIDERMOID CARCINOMA invasivo	1	IIIB	3	YES	1	NO	1	3	3	NEVER	1	NOT DONE	3	DEATH	1	NO	0	NO	0	1	1
172754	2009	56	3	São Miguel do Guamá	2	NOT MARRIED	1	EMPLOYEE	1	EPIDERMOID CARCINOMA moderadamente diferenciado	1	IIIB	3	YES	1	NO	1	3	3	EX	2	SURGERY;RTX	2	DEATH	1	1	1	NO	0	28	28
160310	2009	38	2	Vigia	2	NOT MARRIED	1	HOUSE WIFE	2	Adenocarcinoma ulcerado	2	IIIB	3	YES	1	NO	1	2	3	EX	2	RTX	1	DISCHARGED	0	NO	0	YES	1	89	60
166571	2009	45	2	Belém	1	NOT MARRIED	1	HOUSE WIFE	2	EPIDERMOID CARCINOMA	1	IVA	4	YES	1	NO	1	4	3	NEVER	1	NOT DONE	3	DEATH	1	NO	0	NO	0	0	0
165268	2009	27	1	Belém	1	NOT MARRIED	1	HOUSE WIFE	2	EPIDERMOID CARCINOMA invasivo	1	IVA	4	YES	1	HAS;HPV;Pneumopatia	3	3	3	NEVER	1	QTX;RTX	2	DEATH	1	NO	0	NO	0	8	8
162310	2009	40	2	Belém	1	MARRIED	2	HOUSE WIFE	2	Lesão intraepitelial escamosa de alto grau	1	NICIII	1	NO	0	NO	1	8	3	EX	2	SURGERY	1	DISCHARGED	0	NO	0	YES	1	70	60
40299	2009	73	3	Belém	1	WIDOWER	4	RETIRED	3	Carcinoma in situ de células escamosas	1	NICIII	1	NO	0	HPV	2	4	3	SMOKING	2	SURGERY	1	DISCHARGED	0	NO	0	YES	1	85	60
172427	2009	57	3	Belém	1	MARRIED	2	EMPLOYEE	1	Lesão intraepitelial escamosa	1	NICIII	1	NO	0	HAS;HPV	3	3	3	NEVER	1	SURGERY	1	DISCHARGED	0	NO	0	YES	1	65	60
161714	2009	49	2	Belém	1	NOT MARRIED	1	HOUSE WIFE	2	Neoplasia maligna intraepitelial	1	NICIII	1	NO	0	NO	1	4	3	NEVER	1	SURGERY	1	DISCHARGED	0	NO	0	YES	1	84	60
156489	2009	51	3	Belém	1	NOT MARRIED	1	HOUSE WIFE	2	Lesão intraepitelial glandular de alto grau	1	NICIII	1	NO	0	NO	1	5	3	NEVER	1	SURGERY	1	DISCHARGED	0	NO	0	YES	1	88	60
163443	2009	34	2	Abaetetuba	2	NOT MARRIED	1	HOUSE WIFE	2	Lesão intraepitelial de alto grau	1	NICIII	1	NO	0	HPV	2	6	3	EX	2	SURGERY	1	DISCHARGED	0	NO	0	YES	1	61	60
169332	2009	44	2	Abaetetuba	2	MARRIED	2	EMPLOYEE	1	Carcinoma de células escamosas invasor	1	NICIII	1	NO	0	NO	1	7	3	EX	2	SURGERY	1	DISCHARGED	0	NO	0	YES	1	84	60
156393	2009	44	2	Augusto Corrêa	2	MARRIED	2	EMPLOYEE	1	Lesão intraepitelial de alto grau	1	NICIII	1	NO	0	NO	1	2	3	SMOKING	2	SURGERY	1	DISCHARGED	0	NO	0	YES	1	76	60
173186	2009	47	2	Curralinho	2	MARRIED	2	EMPLOYEE	1	Lesão escamosa intraepitelial	1	NICIII	1	NO	0	NO	1	5	3	NEVER	1	RTX	1	DEATH	1	NO	0	NO	0	9	9
154315	2009	67	3	Igarapé Miri	2	MARRIED	2	RETIRED	3	Carcinoma de células escamosas	1	NICIII	1	NO	0	NO	1	14	3	EX	2	BTX;SURGERY;RTX	2	DISCHARGED	0	NO	0	YES	1	86	60
170804	2009	46	2	Igarapé-Açu	2	NOT MARRIED	1	EMPLOYEE	1	Carcinoma de células escamosas	1	NICIII	1	NO	0	NO	1	6	3	EX	2	SURGERY	1	DISCHARGED	0	NO	0	YES	1	62	60
157171	2009	58	3	Marapanim	2	MARRIED	2	EMPLOYEE	1	Carcinoma "in situ" de células escamosas	1	NICIII	1	NO	0	HPV;Pneumopatia	3	8	3	NEVER	1	SURGERY	1	DISCHARGED	0	1	1	YES	1	79	60
152168	2009	59	3	Marituba	2	WIDOWER	4	HOUSE WIFE	2	Lesão intraepitelial escamosa de alto grau	1	NICIII	1	NO	0	NO	1	2	3	NEVER	1	SURGERY	1	DISCHARGED	0	NO	0	YES	1	84	60
145092	2009	44	2	Peixe Boi	2	NOT MARRIED	1	EMPLOYEE	1	Lesão intraepitelial escamosa de alto grau	1	NICIII	1	NO	0	HPV	2	4	3	EX	2	SURGERY	1	DISCHARGED	0	NO	0	YES	1	87	60
123138	2009	47	2	Ponta de Pedra	2	NOT MARRIED	1	EMPLOYEE	1	Leiomiomatose uterino	3	NICIII	1	NO	0	NO	1	0	1	NEVER	1	SURGERY	1	DISCHARGED	0	NO	0	YES	1	86	60
162431	2009	59	3	Santa Luzia do Pará	2	WIDOWER	4	HOUSE WIFE	2	Carcinoma in situ	1	NICIII	1	NO	0	HPV	2	9	3	EX	2	SURGERY	1	DISCHARGED	0	1	1	YES	1	81	60
174782	2010	57	3	Abaetetuba	2	MARRIED	2	EMPLOYEE	1	Carcinoma de células escamosas in situ	1	0	1	NO	0	HPV	2	5	3	EX	2	SURGERY	1	DISCHARGED	0	NO	0	YES	1	73	60
170928	2010	31	2	Santa Luzia do Pará	2	NOT MARRIED	1	HOUSE WIFE	2	Carcinoma de células escamosas in situ	1	0	1	NO	0	HPV	2	3	3	NEVER	1	SURGERY	1	DISCHARGED	0	NO	0	YES	1	61	60
160151	2010	32	2	Tucuruí	2	NOT MARRIED	1	HOUSE WIFE	2	SQUAMOUS CARCINOMA microinvasor in situ	1	0	1	NO	0	NO	1	4	3	NEVER	1	BTX;SURGERY;RTX	2	DISCHARGED	0	NO	0	YES	1	61	60
185079	2010	42	2	Belém	1	NOT MARRIED	1	RETIRED	3	Carcinoma adenoescamoso diferenciado	1	IB1	1	YES	1	NO	1	2	3	EX	2	BTX;SURGERY;QTX;RTX	2	DISCHARGED	0	NO	0	YES	1	62	60
171950	2010	74	3	Abaetetuba	2	MARRIED	2	EMPLOYEE	1	SQUAMOUS CARCINOMA invasivo	1	IB1	1	NO	0	NO	1	6	3	EX	2	SURGERY	1	DEATH	1	NO	0	NO	0	24	24
178348	2010	29	1	Pacajá	2	NOT MARRIED	1	HOUSE WIFE	2	Carcinoma de células escamosas	1	IB1	1	NO	0	NO	1	2	3	NEVER	1	BTX;SURGERY;RTX	2	DEATH	1	1	1	NO	0	10	10
178660	2010	66	3	Ananindeua	1	WIDOWER	4	EMPLOYEE	1	SQUAMOUS CARCINOMA ulcerado	1	IIB	2	NO	0	NO	1	14	3	EX	2	RTX	1	DEATH	1	NO	0	NO	0	10	10
178321	2010	54	3	Belém	1	NOT MARRIED	1	HOUSE WIFE	2	EPIDERMOID CARCINOMA invasivo	1	IIB	2	NO	0	HPV	2	3	3	EX	2	BTX;QTX;RTX	2	DEATH	1	NO	0	NO	0	15	15
179697	2010	61	3	Belém	1	NOT MARRIED	1	HOUSE WIFE	2	EPIDERMOID CARCINOMA moderadamente diferenciado invasor	1	IIB	2	NO	0	HPV	2	4	3	EX	2	BTX;RTX	2	DEATH	1	NO	0	NO	0	20	20
177402	2010	50	2	Belém	1	NOT MARRIED	1	HOUSE WIFE	2	EPIDERMOID CARCINOMA invasivo	1	IIB	2	NO	0	NO	1	5	3	SMOKING	2	BTX;QTX;RTX	2	DISCHARGED	0	NO	0	YES	1	73	60
177117	2010	56	3	Belém	1	DIVORCED	3	EMPLOYEE	1	EPIDERMOID CARCINOMA invasivo	1	IIB	2	NO	0	NO	1	5	3	NEVER	1	RTX	1	DEATH	1	NO	0	NO	0	8	8
92381	2010	75	3	Belém	1	MARRIED	2	HOUSE WIFE	2	Adenocarcinoma pouco diferenciado	2	IIB	2	NO	0	DM;HAS	3	3	3	NEVER	1	BTX;SURGERY;QTX;RTX	2	DISCHARGED	0	NO	0	YES	1	71	60
181625	2010	62	3	Belém	1	MARRIED	2	EMPLOYEE	1	EPIDERMOID CARCINOMA invasivo	1	IIB	2	NO	0	NO	1	8	3	NEVER	1	BTX;SURGERY;RTX	2	DISCHARGED	0	NO	0	YES	1	75	60
176984	2010	52	3	Marituba	1	NOT MARRIED	1	HOUSE WIFE	2	Carcinoma invasor de células escamosas	1	IIB	2	NO	0	NO	1	10	3	EX	2	QTX;RTX	2	DEATH	1	NO	0	NO	0	31	31
177114	2010	38	2	Barcarena	2	NOT MARRIED	1	HOUSE WIFE	2	EPIDERMOID CARCINOMA moderadamente diferenciado	1	IIB	2	NO	0	NO	1	4	3	EX	2	QTX;RTX	2	DEATH	1	NO	0	NO	0	6	6
189363	2010	28	1	Irituia	2	NOT MARRIED	1	EMPLOYEE	1	EPIDERMOID CARCINOMA bem diferenciado	1	IIB	2	NO	0	HAS	2	4	3	SMOKING	2	QTX;RTX	2	DEATH	1	NO	0	NO	0	6	6
177601	2010	53	3	Macapá - AP	2	NOT MARRIED	1	HOUSE WIFE	2	Carcinoma de células escamosas invasor	1	IIB	2	YES	1	HAS;HPV	3	10	3	SMOKING	2	QTX	1	DEATH	1	NO	0	NO	0	0	0
173873	2010	35	2	Mãe do Rio	2	NOT MARRIED	1	EMPLOYEE	1	Adenocarcinoma de endocervice	2	IIB	2	NO	0	HAS	2	3	3	NEVER	1	RTX	1	DEATH	1	1	1	NO	0	2	2
185746	2010	30	1	Ponta de Pedra	2	MARRIED	2	EMPLOYEE	1	Carcinoma de células escamosas	1	IIB	2	NO	0	NO	1	2	3	EX	2	QTX;RTX	2	DEATH	1	NO	0	NO	0	9	9
183546	2010	44	2	Soure	2	MARRIED	2	HOUSE WIFE	2	Carcinoma espinocelular invasivo	1	IIB	2	NO	0	HAS	2	4	3	NEVER	1	QTX;RTX	2	DEATH	1	NO	0	NO	0	6	6
171860	2010	65	3	Belém	1	MARRIED	2	HOUSE WIFE	2	EPIDERMOID CARCINOMA superficialmente invasivo	1	IIIA	3	YES	1	NO	1	6	3	NEVER	1	QTX;RTX	2	DEATH	1	NO	0	NO	0	1	1
175702	2010	94	3	Ananindeua	1	MARRIED	2	RETIRED	3	EPIDERMOID CARCINOMA pouco diferenciado	1	IIIB	3	YES	1	NO INFORMATION	1	6	3	EX	2	NOT DONE	3	DEATH	1	NO	0	NO	0	0	0
185208	2010	28	1	Ananindeua	1	NOT MARRIED	1	EMPLOYEE	1	EPIDERMOID CARCINOMA	1	IIIB	3	YES	1	NO	1	3	3	NEVER	1	BTX;QTX;RTX	2	DEATH	1	NO	0	NO	0	15	15
181989	2010	46	2	Belém	1	NOT MARRIED	1	EMPLOYEE	1	EPIDERMOID CARCINOMA pouco diferenciado invasor	1	IIIB	3	YES	1	HPV	2	2	3	EX	2	RTX	1	DEATH	1	NO	0	NO	0	3	3
188449	2010	47	2	Belém	1	NOT MARRIED	1	HOUSE WIFE	2	Carcinoma de células escamosas invasor	1	IIIB	3	YES	1	HPV	2	2	3	EX	2	QTX;RTX	2	DEATH	1	NO	0	NO	0	21	21
181557	2010	24	1	Belém	1	NOT MARRIED	1	EMPLOYEE	1	EPIDERMOID CARCINOMA invasivo	1	IIIB	3	NO	0	NO	1	0	1	NEVER	1	BTX;RTX	2	DEATH	1	1	1	NO	0	8	8
177383	2010	43	2	Belém	1	MARRIED	2	HOUSE WIFE	2	Adenocarcinoma indiferenciado	2	IIIB	3	NO	0	NO	1	3	3	NEVER	1	BTX;QTX;RTX	2	DEATH	1	1	1	NO	0	21	21
179484	2010	68	3	Acará	2	WIDOWER	4	EMPLOYEE	1	EPIDERMOID CARCINOMA invasor	1	IIIB	3	YES	1	NO	1	0	1	NEVER	1	BTX;QTX;RTX	2	DEATH	1	NO	0	NO	0	14	14
180021	2010	40	2	DISCHARGED mira	2	MARRIED	2	HOUSE WIFE	2	Carcinoma espinocelular invasivo	1	IIIB	3	YES	1	NO	1	3	3	NEVER	1	QTX;RTX	2	DEATH	1	1	1	NO	0	4	4
179388	2010	28	1	Igarapé-Açu	2	NOT MARRIED	1	EMPLOYEE	1	SQUAMOUS CARCINOMA ulcerado invasor	1	IIIB	3	YES	1	NO	1	2	3	NEVER	1	BTX;QTX;RTX	2	DEATH	1	NO	0	NO	0	12	12
181628	2010	30	1	Irituia	2	NOT MARRIED	1	EMPLOYEE	1	EPIDERMOID CARCINOMA	1	IIIB	3	NO	0	NO	1	1	2	SMOKING	2	BTX;QTX;RTX	2	DEATH	1	NO	0	NO	0	14	14
173986	2010	41	2	Maracanã	2	MARRIED	2	EMPLOYEE	1	Invasive adenocarcinoma ulcerado	2	IIIB	3	NO	0	NO	1	8	3	NEVER	1	RTX	1	DEATH	1	NO	0	NO	0	6	6
171882	2010	49	2	Muana	2	MARRIED	2	HOUSE WIFE	2	Adenocarcinoma pouco diferenciado	2	IIIB	3	NO	0	NO	1	3	3	NEVER	1	BTX;RTX	2	DEATH	1	NO	0	NO	0	16	16
153823	2010	69	3	Belém	1	WIDOWER	4	HOUSE WIFE	2	Carcinoma in situ	1	NICIII	1	NO	0	DM;HAS;HPV	3	3	3	EX	2	NOT DONE	3	DEATH	1	NO	0	NO	0	0	0
171152	2010	48	2	Belém	1	MARRIED	2	EMPLOYEE	1	Lesão intraepitelial de alto grau	1	NICIII	1	NO	0	NO	1	3	3	NEVER	1	SURGERY	1	DISCHARGED	0	NO	0	NO	0	60	60
6636	2010	65	3	Belém	1	MARRIED	2	HOUSE WIFE	2	Carcinoma in situ	1	NICIII	1	NO	0	HPV	2	2	3	NEVER	1	SURGERY	1	DISCHARGED	0	NO	0	YES	1	61	60
187128	2010	40	2	Castanhal	1	NOT MARRIED	1	EMPLOYEE	1	Lesão intraepitelial escamosa de alto grau	1	NICIII	1	NO	0	NO	1	2	3	NEVER	1	BTX;SURGERY	2	DISCHARGED	0	NO	0	YES	1	64	60
																					517
																					178

## Sheet: Code
age			provenance			occupation
18-30	1		Belém	1		EMPLOYEE	1
31-50	2		small cities within Pará	2		HOUSE WIFE	2
51-00	3					RETIRED	3
civil status			smoking			outcome
NOT MARRIED	1		NEVER	1		DEATH	1
MARRIED	2		SMOKING E EX	2		DISCHARGED	0
DIVORCIADA	3
WIDOWER	4		children			staging
			none	1		0,NIC III, IA, IB	1
therapy			one	2		IIA, IIB, IIIA, IIIB, IVA, IVB	2
exclusive	1		more tha one	3
combined	2					metastasis
none	3		HISTOPATHOLOGICAL REPORT			YES	1
			squamous cell carcinoma	1		NO	0
comorbities			ADENOCARCINOMA	2
NO	1		others	3
one	2					readmission
more tha one	3		survival in 5 years			YES	1
			YES	1		NO	0
			NO	0
